# Supplementary material for: An ancestral NB-LRR with duplicated 3′UTRs confers stripe rust resistance in wheat and barley
Source: Nat Commun. 2019 Sep 6;10:4023. doi: 10.1038/s41467-019-11872-9 (PMC6731223; doi:10.1038/s41467-019-11872-9)
Supplement: Supplementary file 5 — Supplementary Dataset 1 [file 41467_2019_11872_MOESM5_ESM.xlsx]

## Sheet: Data 1
Supplementary Data 1 Virulence and host response to the tested races of Puccinia striiformis f. sp. tritici (Pst)
			Infection Types (0-9)
Race ID	Virulence (on Yr genes)a	Avirulence (on Yr genes)a	CIae9b	PI511383b	PI511384b	AS87b	PI486274b	Bobwhiteb	CB037b	CB037c	CB037+F2-1d	CB037+F2-1e	References for Race
PSTv-3	1,6,8,9,17,27,76	5,7,10,15,24,32,43,44,SP,Tr1,Exp2	1-2	1-2									Wan & Chen 2014f
PSTv-4	1,6,9,17,27,SP,76	5,7,8,10,15,24,32,43,44,Tr1,Exp2		1-2	1-2	8	8	3-4	8-9				Wan & Chen 2014
PSTv-11	1,6,7,8,9,17,27,43,44,Exp2,76	5,10,15,24,32,SP,Tr1	1-2	1-2									Wan & Chen 2014
PSTv-14	1,6,7,8,9,17,27,43,44,Tr1,Exp2,76	5,10,15,24,32,SP						9	8				Wan & Chen 2014
PSTv-18	None	1,5,6,7,8,9,10,15,17,24,27,32,43,44,SP,Tr1,Exp2,Tye		3-5	3-5	8-9	8-9						Wan & Chen 2014
PSTv-37h	6,7,8,9,17,27,43,44,Tr1,Exp2	1,5,7,10,15,24,32,SP,Tye		1	1	8	8	8-9	8-9	7-8	0-4	0-4	Wan & Chen 2014
PSTv-39	6,7,8,9,10,17,27,43,44,Tr1,Exp2	1,5,15,24,32,SP,76								7-8	0-3	0-3	Wan & Chen 2014
PSTv-40	6,7,8,9,10,24,27,32,43,44,Tr1,Exp2	1,5,15,17,SP,76						8-9	8-9	7-8	0-3	0-2	Wan & Chen 2014
PSTv-41	6,7,8,9,10,17,24,27,32,43,44,Tr1,Exp2	1,5,15,SP,76	1-2	1-2									Wan & Chen 2014
PSTv-47	1,6,7,8,9,17,27,43,44,Tr1,Exp2	5,10,15,24,32,SP,76								7-8		0-4	Wan et al. 2016g
PSTv-51	1,6,7,8,9,10,17,24,27,32,43,44,SP,Tr1,Exp2,76	5,15		1-2	1-2	8	8	5-6	5-6				Wan et al. 2016
PSTv-52h	6,7,8,9,17,27,43,44,Exp2	1,5,10,15,24,32,Tr1,SP,Tr1		1	1	8	8					0-4	Wan et al. 2016
PSTv-143	1, 6, 9, SP, Tr1, 76	5,7,8,10,15,17,24,27,32,43,44,Exp2								7-8	0-4	0-4	Unpublished
PSTv-172	6,10,24,44,Tr1	1,5,7,8,9,15,17,27,32,43,SP,Exp2,76	1-2	1-2									Unpublished
PSTv-221	6,7,27,43,44,Exp2	1,5,8,9,10,15,17,24,32,SP,Tr1,76								7-8	0-1	0-2	Unpublished
PSTv-239	1,6,7,8,9,17,27,43,44,SP,Tr1,Exp2,76	5,10,15,24,32								7-9	0-3	0-3	Unpublished
PSTv-306	6,7,8,9,17,27,43,44,SP,Tr1,Exp2,76	1,5,10,15,24,32,								7-8	0-3	0-2	Unpublished
PSTv-352	1,6	5,7,8,9,10,15,17,24,27,32,43,44,SP,Tr1,Exp2,76								4-7	0-3	0-3	Unpublished
PSTv-353	1,6,8,9,17,27,SP,Tr1,Exp2,76	5,7,10,15,24,32,43,44								6-8	0-3	0-3	Unpublished
aBased on the WSU rust web (https://striperust.wsu.edu/races/data/) and references. bSeedling test on wild-type plants. cAdult plant test on wild-type plants. dSeedling test on T3 transgenic plants (all from the No. 5 and 10 T2 subfamilies). eAdult plant test on T3 transgenic plants (all from the No. 5 and 10 T2 subfamilies). fWan, A., and Chen, X. (2014) Virulence characterization of Puccinia st…
