# Supplementary material for: An ancestral NB-LRR with duplicated 3′UTRs confers stripe rust resistance in wheat and barley
Source: Nat Commun. 2019 Sep 6;10:4023. doi: 10.1038/s41467-019-11872-9 (PMC6731223; doi:10.1038/s41467-019-11872-9)
Supplement: Supplementary file 6 — Supplementary Dataset 2 [file 41467_2019_11872_MOESM6_ESM.xlsx]

## Sheet: Data 2
Supplementary Data 2 DNA and protein differences in resistant versus susceptible alleles of the NLR4DS-1 gene in Aegilops tauschii and common wheat
Accessionb	Species	Sequence ID or genomic locationb	Wheat stripe rust response	Nucleotide position of the resistant PI511383 reference at polymorphic sitesa
				41	49	152	249	287..292c	788	823	1015	1347	1397	1569	1639	1652	1699	1770	1791	1845	1851	1855	1861	1868	1871	1879	1883	1887	1890	1894	1897	1900	1933	1936	1975	1983	1992	2010	2016	2031	2035	2040	2052	2067	2071	2078	2088	2095	2097
PI511383	Aegilops tauschii spp. strangulata	MK736661	Resistant	A	A	C	G	Ins	C	G	C	G	G	G	C	G	C	A	T	A	G	G	A	T	T	C	T	A	T	C	A	A	G	C	T	T	T	A	C	A	T	C	C	T	C	T	G	C	A
CIae9	Aegilops tauschii spp. strangulata	MK736662	Resistant	A	A	C	G	Ins	C	G	C	G	G	G	C	G	C	A	T	A	G	G	A	T	T	C	T	A	T	C	A	A	G	C	T	T	T	A	C	A	T	C	C	T	C	T	G	C	A
AS2388	Aegilops tauschii spp. strangulata	MK736663	Resistant	A	A	C	G	Ins	C	G	C	G	G	G	C	G	C	A	T	A	G	G	A	T	T	C	T	A	T	C	A	A	G	C	T	T	T	A	C	A	T	C	C	T	C	T	G	C	A
W7984	Synthetic wheat	Scaffold1489396:34937..44039	Resistant	A	A	C	G	Ins	C	G	C	G	G	G	C	G	C	A	T	A	G	G	A	T	T	C	T	A	T	C	A	A	G	C	T	T	T	A	C	A	T	C	C	T	C	T	G	C	A
AL8/78	Aegilops tauschi	4D:1435724 ..1442324	Susceptible	G	G	T	T	Del	A	T	C	C	C	C	A	T	C	G	T	G	T	T	G	G	C	A	A	G	G	A	G	T	A	G	C	A	G	C	T	G	C	T	A	G	T	G	C	A	G
AS87	Aegilops tauschii spp. tauschii	MK736666	Susceptible	G	G	T	T	Del	A	T	C	C	C	C	A	T	C	G	T	G	T	T	G	G	C	A	A	G	G	A	G	T	A	G	C	A	G	C	T	G	C	T	A	G	T	G	C	A	G
PI560636	Aegilops tauschii spp. tauschii	MK736664	Susceptible	G	G	T	G	Del	C	G	G	C	C	C	A	T	G	G	A	G	T	T	G	G	C	A	A	G	G	A	G	T	A	G	C	A	G	C	T	G	C	T	A	T	C	T	G	G	A
PI486274	Aegilops tauschii spp. tauschii	MK736665	Susceptible	G	G	T	G	Del	C	G	G	C	C	C	A	T	G	G	A	G	T	T	G	G	C	A	A	G	G	A	G	T	A	G	C	A	G	C	T	G	C	T	A	T	C	T	G	G	A
Chinese Spring	Triticum aestivum	4D:1820770..1826172	Susceptible	G	G	T	G	Del	C	G	G	C	C	C	A	T	G	G	A	G	T	T	G	G	C	A	A	G	G	A	G	T	A	G	C	A	G	C	T	G	C	T	A	T	C	T	G	G	A
Base substitution in the genomic DNA				A41G	A49G	C152T	G249T	InDel	C788A	G823T	C1015G	G1347C	G1397C	G1569C	C1639A	G1652T	C1699G	A1770G	T1791A	A1845G	G1851T	G1855T	A1861G	T1868G	T1871C	C1879A	T1883A	A1887G	T1890G	C1894A	A1897G	A1900T	G1933A	C1936G	T1975C	T1983A	T1992G	A2010C	C2016T	A2031G	T2035C	C2040T	C2052A	T2067G	C2071T	T2078G	G2088C	C2095G	A2097G
Base substitution in the cDNA				A41G	A49G	C152T	G249T	InDel	C788A	G823T	C1015G	G1048C	G1098C	G1270C	C1340A	G1353T	C1400G	A1471G	T1492A	A1546G	G1552T	G1556T	A1562G	T1569G	T1572C	C1580A	T1584A	A1588G	T1591G	C1595A	A1598G	A1601T	G1634A	C1637G	T1676C	T1684A	T1693G	A1711C	C1717T	A1732G	T1736C	C1741T	C1753A	T1768G	C1772T	T1779G	G1789C	C1796G	A1798G
Amino Acid substitution				N14S	T17A	A51V	Q83H	A96G	P263Q	A275S	Q339E	V350L	G366A	E424Q	T447N	M451I	T467S	K491D	C498S	T516A	V518L	G519V	N521S	D523E	T524T	T527K	N528K	R530G	S531A	P532Q	N533S	Y534F	G545E	S546C	L559S	S562T	L565V	S571L	P573S	T578V	I579T	P581S	L585T	S590G	A591V	I593M	V597L	S599C/Y	M600V
aTheir physical locations are counted from “A” in the start codon (ATG) in the genomic allele (GenBank accession number MK736661); for an InDel, two periods were used to separate the starting and ending nucleotides. Only polymorphic bases that cause an amino acid change are shown. For each polymorphic location, those identical to the PI511383 resistance allele are shaded in blue, and polymorphism…
[truncated: 76 more columns]
