# Supplementary material for: An ancestral NB-LRR with duplicated 3′UTRs confers stripe rust resistance in wheat and barley
Source: Nat Commun. 2019 Sep 6;10:4023. doi: 10.1038/s41467-019-11872-9 (PMC6731223; doi:10.1038/s41467-019-11872-9)
Supplement: Supplementary file 7 — Supplementary Dataset 3 [file 41467_2019_11872_MOESM7_ESM.xlsx]

## Sheet: Data 3
Supplementary Data 3 A complete list of Aegilops tauschii accessions used for haplotype analysis in the YrAS2388 regiona
Accessions	Subspecies	Category count	RLK4DS-1	RLK4DS-2	NLR4DS-1	NLR4DS-1					Haplotypes	Stripe rust reaction
			HTM1a (A=886 bp)	HTM2a (A=536 bp; B=192 bp)	HTM3S (3a - 3e)b	HTM3a (A=727 bp; B=575 bp)c	HTM3b (A=660 bp; B=747 bp)	HTM3c (A=1282 bp)	HTM3d (A=345 bp; B=590 bp)	HTM3e (A=919 bp)
			+1441..+2326d	-334..+669	-2305..+3767	-2305..-1579	-1450..+328	-189..+1093	+1673..+2262	+2849..+3767
AS66	Strangulata	1	A	A	A	A	A	A	A	A	R1	Resistant
AS2386	Strangulata	2	A	A	A	A	A	A	A	A	R1	Resistant
AS2387	Strangulata	3	A	A	A	A	A	A	A	A	R1	Resistant
AS2388	Strangulata	4	A	A	A	A	A	A	A	A	R1	Resistant
AS2396	Strangulata	5	A	A	A	A	A	A	A	A	R1	Resistant
AS2397	Strangulata	6	A	A	A	A	A	A	A	A	R1	Resistant
AS2398	Strangulata	7	A	A	A	A	A	A	A	A	R1	Resistant
AS2399	Strangulata	8	A	A	A	A	A	A	A	A	R1	Resistant
AS2402	Strangulata	9	A	A	A	A	A	A	A	A	R1	Resistant
AS2403	Strangulata	10	A	A	A	A	A	A	A	A	R1	Resistant
AS2404	Strangulata	11	A	A	A	A	A	A	A	A	R1	Resistant
AS2405	Strangulata	12	A	A	A	A	A	A	A	A	R1	Resistant
AS2407	Strangulata	13	A	nde	A	A	A	A	A	A	R1	Resistant
AS2409	Strangulata	14	A	A	A	A	A	A	A	A	R1	Resistant
CIae10	Strangulata	15	A	A	A	A	A	A	A	A	R1	Resistant
CIae11	Strangulata	16	A	A	A	A	A	A	A	A	R1	Resistant
CIae16	Strangulata	17	A	A	A	A	A	A	A	A	R1	Resistant
CIae17	Strangulata	18	A	A	A	A	A	A	A	A	R1	Resistant
CIae18	Strangulata	19	A	A	A	A	A	A	A	A	R1	Resistant
CIae19	Strangulata	20	A	A	A	A	A	A	A	A	R1	Resistant
CIae20	Strangulata	21	A	A	A	A	A	A	A	A	R1	Resistant
CIae72	Strangulata	22	A	A	A	A	A	A	A	A	R1	Resistant
PI268210	Strangulata	23	A	A	A	A	A	A	A	A	R1	Resistant
PI369627	Strangulata	24	A	A	A	A	A	A	A	A	R1	Resistant
PI431599	Strangulata	25	A	A	A	A	A	A	A	A	R1	Resistant
PI511382	Strangulata	26	A	A	A	A	A	A	A	A	R1	Resistant
PI511383	Strangulata	27	A	A	A	A	A	A	A	A	R1	Resistant
PI574464	Strangulata	28	A	A	A	A	A	A	A	A	R1	Resistant
PI574465	Strangulata	29	A	A	A	A	A	A	A	A	R1	Resistant
PI603226	Strangulata	30	A	A	A	A	A	A	A	A	R1	Resistant
PI603227	Strangulata	31	A	A	A	A	A	A	A	A	R1	Resistant
PI603228	Strangulata	32	A	A	A	A	A	A	A	A	R1	Resistant
PI603243	Strangulata	33	A	A	A	A	A	A	A	A	R1	Resistant
PI603249	Strangulata	34	A	A	A	A	A	A	A	A	R1	Resistant
PI603250	Strangulata	35	A	A	A	A	A	A	A	A	R1	Resistant
AS63	Tauschii	1	A	A	A	A	A	A	A	A	R1	Resistant
AS2392	Tauschii	2	A	A	A	A	A	A	A	A	R1	Resistant
CIae21	Tauschii	3	A	A	A	A	A	A	A	A	R1	Resistant
CIae24	Tauschii	4	A	A	A	A	A	A	A	A	R1	Resistant
CIae25	Tauschii	5	A	A	A	A	A	A	A	A	R1	Resistant
CIae26	Tauschii	6	A	A	A	A	A	A	A	A	R1	Resistant
PI431598	Tauschii	7	A	A	A	A	A	A	A	A	R1	Resistant
PI431603	Tauschii	8	A	A	A	A	A	A	A	A	R1	Resistant
PI511378	Tauschii	9	A	A	A	A	A	A	A	A	R1	Resistant
PI511379	Tauschii	10	A	A	A	A	A	A	A	A	R1	Resistant
PI603230	Tauschii	11	A	A	A	A	A	A	A	A	R1	Resistant
PI603232	Tauschii	12	A	A	A	A	A	A	A	A	R1	Resistant
PI603234	Tauschii	13	A	A	A	A	A	A	A	A	R1	Resistant
PI603235	Tauschii	14	A	A	A	A	A	A	A	A	R1	Resistant
PI603236	Tauschii	15	A	A	A	A	A	A	A	A	R1	Resistant
PI603237	Tauschii	16	A	A	A	A	A	A	A	A	R1	Resistant
PI603238	Tauschii	17	A	A	A	A	A	A	A	A	R1	Resistant
PI603240	Tauschii	18	A	A	A	A	A	A	A	A	R1	Resistant
PI603242	Tauschii	19	A	A	A	A	A	A	A	A	R1	Resistant
PI603244	Tauschii	20	A	A	A	A	A	A	A	A	R1	Resistant
PI603253	Tauschii	21	A	A	A	A	A	A	A	A	R1	Resistant
PI603254	Tauschii	22	A	A	A	A	A	A	A	A	R1	Resistant
CIae15	Strangulata	1	A	-	A	A	A	A	A	A	R2	Resistant
PI431602	Strangulata	2	A	-	A	A	A	A	A	A	R2	Resistant
PI511380	Tauschii	1	-	-	A	A	A	A	A	A	R3	Resistant
AS61	Tauschii	1	A	A	V	B	H	-	B	-	S1	Susceptible
PI511366	Tauschii	2	A	A	V	-	A	-	-	-	S1	Susceptible
PI554315	Tauschii	3	A	A	V	B	A	-	B	-	S1	Susceptible
PI511362	Tauschii	1	A	B	V	-	H	-	-	A	S2	Susceptible
PI554310	Tauschii	2	A	B	V	-	H	-	B	-	S2	Susceptible
PI554311	Tauschii	3	A	B	V	B	H	-	B	-	S2	Susceptible
PI554312	Tauschii	4	A	B	V	B	H	-	B	-	S2	Susceptible
PI554313	Tauschii	5	A	B	V	B	H	-	B	-	S2	Susceptible
PI554317	Tauschii	6	A	B	V	B	H	-	B	-	S2	Susceptible
PI560755	Tauschii	7	A	B	V	-	B	A	B	A	S2	Susceptible
PI574467	Tauschii	8	A	B	V	B	H	-	B	A	S2	Susceptible
AS65	Tauschii	1	-	A	V	-	H	-	A	-	S3	Susceptible
PI276980	Tauschii	2	-	A	V	A	B	-	B	-	S3	Susceptible
AS72	Tauschii	1	-	B	V	-	H	-	A	-	S4	Susceptible
AS74	Tauschii	2	-	B	V	-	H	-	A	-	S4	Susceptible
AS76	Tauschii	3	-	B	V	-	H	-	A	-	S4	Susceptible
AS77	Tauschii	4	-	B	V	-	H	-	A	-	S4	Susceptible
AS78	Tauschii	5	-	B	V	-	H	-	A	-	S4	Susceptible
AS79	Tauschii	6	-	B	V	-	H	-	A	-	S4	Susceptible
AS81	Tauschii	7	-	B	V	-	H	-	A	-	S4	Susceptible
AS82	Tauschii	8	-	B	V	-	H	-	A	-	S4	Susceptible
AS87	Tauschii	9	-	B	V	B	B	A	B	-	S4	Susceptible
AS89	Tauschii	10	-	B	V	-	B	A	B	A	S4	Susceptible
CIae23	Tauschii	11	-	B	V	-	B	-	B	-	S4	Susceptible
CIae28	Tauschii	12	-	B	V	-	B	-	B	-	S4	Susceptible
PI276985	Tauschii	13	-	B	V	-	B	-	B	-	S4	Susceptible
PI428564	Tauschii	14	-	B	V	-	B	A	B	A	S4	Susceptible
PI431600	Tauschii	15	-	B	V	-	B	A	B	A	S4	Susceptible
PI431601	Tauschii	16	-	B	V	-	B	A	B	A	S4	Susceptible
PI452130	Tauschii	17	-	B	V	-	H	-	A	-	S4	Susceptible
PI486265	Tauschii	18	-	B	V	-	B	A	B	A	S4	Susceptible
PI486266	Tauschii	19	-	B	V	B	B	A	B	A	S4	Susceptible
PI486267	Tauschii	20	-	B	V	B	B	A	B	A	S4	Susceptible
PI508264	Tauschii	21	-	B	V	B	A	-	A	-	S4	Susceptible
PI511369	Tauschii	22	-	B	V	-	A	-	-	A	S4	Susceptible
PI542277	Tauschii	23	-	B	V	-	B	A	B	A	S4	Susceptible
PI603225	Tauschii	24	-	B	V	-	H	-	A	A	S4	Susceptible
PI603229	Tauschii	25	-	B	V	-	B	A	B	A	S4	Susceptible
PI603231	Tauschii	26	-	B	V	-	B	A	B	A	S4	Susceptible
PI603233	Tauschii	27	-	B	V	-	B	A	B	A	S4	Susceptible
PI603239	Tauschii	28	-	B	V	-	B	A	B	A	S4	Susceptible
PI603241	Tauschii	29	-	B	V	-	H	-	B	A	S4	Susceptible
AS60	Tauschii	1	A	-	V	B	H	-	B	-	S5	Susceptible
AS62	Tauschii	2	A	-	V	B	H	-	B	-	S5	Susceptible
AS64	Tauschii	3	A	-	V	B	H	-	B	-	S5	Susceptible
AS67	Tauschii	4	A	-	V	B	H	-	B	-	S5	Susceptible
AS68	Tauschii	5	A	-	V	B	H	-	B	-	S5	Susceptible
AS69	Tauschii	6	A	-	V	B	H	-	-	-	S5	Susceptible
AS71	Tauschii	7	A	-	V	B	H	-	B	-	S5	Susceptible
AS75	Tauschii	8	A	-	V	B	H	-	B	-	S5	Susceptible
AS85	Tauschii	9	A	-	V	B	H	-	B	-	S5	Susceptible
AS86	Tauschii	10	A	-	V	B	H	-	B	-	S5	Susceptible
AS2564	Tauschii	11	A	-	V	B	H	-	A	-	S5	Susceptible
CIae1	Tauschii	12	A	-	V	B	H	-	A	-	S5	Susceptible
CIae2	Tauschii	13	A	-	V	B	H	-	A	-	S5	Susceptible
CIae4	Tauschii	14	A	-	V	B	H	-	B	-	S5	Susceptible
CIae5	Tauschii	15	A	-	V	B	H	-	B	-	S5	Susceptible
CIae6	Tauschii	18	A	-	V	B	H	-	B	-	S5	Susceptible
CIae50	Tauschii	16	A	-	V	B	H	-	A	-	S5	Susceptible
CIae51	Tauschii	17	A	-	V	B	H	-	B	-	S5	Susceptible
CIae71	Tauschii	19	A	-	V	B	H	-	B	-	S5	Susceptible
PI210987	Tauschii	20	A	-	V	B	H	-	-	-	S5	Susceptible
PI220326	Tauschii	21	A	-	V	B	H	-	B	-	S5	Susceptible
PI220331	Tauschii	22	A	-	V	B	H	-	B	-	S5	Susceptible
PI220641	Tauschii	23	A	-	V	B	H	-	A	-	S5	Susceptible
PI220642	Tauschii	24	A	-	V	B	H	-	B	-	S5	Susceptible
PI276975	Tauschii	25	A	-	V	B	H	-	-	-	S5	Susceptible
PI317392	Tauschii	26	A	-	V	B	H	-	B	-	S5	Susceptible
PI317394	Tauschii	27	A	-	V	B	H	-	B	-	S5	Susceptible
PI317398	Tauschii	28	A	-	V	B	H	-	-	-	S5	Susceptible
PI452131	Tauschii	29	A	-	V	B	H	-	-	-	S5	Susceptible
PI476874	Tauschii	30	A	-	V	B	H	-	B	-	S5	Susceptible
PI486271	Tauschii	31	A	-	V	B	H	-	B	A	S5	Susceptible
PI486273	Tauschii	32	A	-	V	B	H	-	B	A	S5	Susceptible
PI499263	Tauschii	33	A	-	V	-	H	-	B	A	S5	Susceptible
PI508263	Tauschii	34	A	-	V	B	H	-	B	A	S5	Susceptible
PI511363	Tauschii	35	A	-	V	B	H	-	B	-	S5	Susceptible
PI511367	Tauschii	36	A	-	V	B	B	-	-	-	S5	Susceptible
PI511375	Tauschii	37	A	-	V	B	H	-	B	-	S5	Susceptible
PI554318	Tauschii	38	A	-	V	B	H	-	B	-	S5	Susceptible
PI554321	Tauschii	39	A	-	V	B	H	-	B	-	S5	Susceptible
PI560533	Tauschii	40	A	-	V	B	H	-	B	-	S5	Susceptible
PI560534	Tauschii	41	A	-	V	B	-	-	B	-	S5	Susceptible
PI560535	Tauschii	42	A	-	V	B	H	-	B	-	S5	Susceptible
PI560536	Tauschii	43	A	-	V	B	H	-	B	-	S5	Susceptible
PI560538	Tauschii	44	A	-	V	B	H	-	B	A	S5	Susceptible
PI560753	Tauschii	45	A	-	V	B	H	-	B	-	S5	Susceptible
PI560754	Tauschii	46	A	-	V	B	H	-	B	A	S5	Susceptible
PI560756	Tauschii	47	A	-	V	B	H	-	B	A	S5	Susceptible
PI603252	Tauschii	48	A	-	V	B	H	-	B	A	S5	Susceptible
PI603255	Tauschii	49	A	-	V	B	-	-	B	-	S5	Susceptible
AS90	Tauschii	1	-	-	V	B	H	-	B	-	S6	Susceptible
AS91	Tauschii	2	-	-	V	B	H	-	B	-	S6	Susceptible
AS92	Tauschii	3	-	-	V	B	H	-	-	A	S6	Susceptible
AS93	Tauschii	4	-	-	V	B	H	-	B	-	S6	Susceptible
AS94	Tauschii	5	-	-	V	B	H	-	B	A	S6	Susceptible
AS95	Tauschii	6	-	-	V	B	H	-	B	-	S6	Susceptible
AS96	Tauschii	7	-	-	V	B	H	-	B	-	S6	Susceptible
PI554319	Tauschii	8	-	-	V	B	H	-	B	-	S6	Susceptible
aThe Ae. tauschii accessions were maintained by the Triticeae Research Institute, Sichuan Agricultural University, China. bHT3S represents a combination in HTM3a, HTM3b, HTM3c, HTM3d, and HTM3e in the NLR4DS-1 gene. Alleles of the Pst-resistant PI511383 alleles are denoted by “A”; new alleles are marked by other letters. An "A" in HT3S represents a combination of all “A” alleles in HTM3a, HTM3b, …
Note: A minus sign in the data area indicates a negative PCR amplification, which is caused by either low primer efficiency, a target region deletion, or a target region insertion.
Note: Stripe rust reaction is based on Liu et al. (2013) Crop Science 53:2014-2020, and Liu et al. (2010) Genetic Resources and Crop Evolution 57:325-328.
