# Supplementary material for: An ancestral NB-LRR with duplicated 3′UTRs confers stripe rust resistance in wheat and barley
Source: Nat Commun. 2019 Sep 6;10:4023. doi: 10.1038/s41467-019-11872-9 (PMC6731223; doi:10.1038/s41467-019-11872-9)
Supplement: Supplementary file 8 — Supplementary Dataset 4 [file 41467_2019_11872_MOESM8_ESM.xlsx]

## Sheet: Data 4
Supplementary Data 4 Genotypes of RLK4DS-1, RLK4DS-2 and NLR4DS-1 in selected Pst-susceptible mutants of the YrAS2388R-positive wheata
Plant ID	Genotype	Generation	RLK4DS-1		RLK4DS-2	NLR4DS-1
			PCR primers (P162/P163)	P164/P165	P166/P168	P169/P170	Xsdauw95	P171/P172	P173/P174	P175/P176
			+84..+1512	+1115..+2653	-478..+1187	-2305..+67	-2305..-1579	-189..+1094	+1245..+3078	+2848..+3767	Nucleotide changeb	Residue change (Variants affected)b
L30	Syn-SAU-93	M3	+	+	+	+	+	+	+	+	G350A	G117D (TV1-TV4)c
L59	Syn-SAU-93	M3	+	+	+	+	+	+	+	+	G350A	G117D (TV1-TV4)c
L68	Syn-SAU-93	M3	+	+	+	+	+	+	+	+	G350A	G117D (TV1-TV4)c
L75	Syn-SAU-93	M3	+	+	+	+	+	+	+	+	G350A	G117D (TV1-TV4)c
L19	Syn-SAU-93	M3	+	+	+	+	+	+	+	+	G805A	V267I (TV1-TV4)
L64	Syn-SAU-93	M3	+	+	+	+	+	+	+	+	G805A	V267I (TV1-TV4)
L70	Syn-SAU-93	M3	+	+	+	+	+	+	+	+	G805A	V267I (TV1-TV4)
L91	Syn-SAU-93	M3	+	+	+	+	+	+	+	+	G805A	V267I (TV1-TV4)
L80	Syn-SAU-93	M3	+	+	+	+	+	+	+	+	C1560T	L421F (TV1, TV3)
F28	SW3	M2	+	+	+	+	+	+	+	+	G1743A	V482I (TV1, TV3)
F36	SW3	M2	+	+	+	+	+	+	+	+	G1743A	V482I (TV1, TV3)
F43	SW3	M2	+	+	+	+	+	+	+	+	G1743A	V482I (TV1, TV3)
F7	SW3	M2	+	+	+	+	+	+	+	+	G1780A	S394N (TV1)
F35	SW3	M2	+	+	+	+	+	+	+	+	G1780A	S394N (TV1)
L38	Syn-SAU-93	M3	+	+	+	+	+	+	+	+	C1968T	Q557* (TV1)
F27	SW3	M2	+	+	+	+	+	+	+	+	C6490T	T456I (TV4)
G4	Syn-SAU-93	M4	+	+	+	+	+	+	+	+	C603T	A201A (TV1-TV4)d
L10	Syn-SAU-93	M3	+	+	+	+	+	+	+	+	C843T	F281F (TV1-TV4)d
F5	SW3	M2	+	+	+	+	+	+	+	+	No	Nod
F10	SW3	M2	+	+	+	+	+	+	+	+	No	Nod
F25	SW3	M2	+	+	+	+	+	+	+	+	No	Nod
F29	SW3	M2	+	+	+	+	+	+	+	+	No	Nod
F30	SW3	M2	+	+	+	+	+	+	+	+	No	Nod
F31	SW3	M2	+	+	+	+	+	+	+	+	No	Nod
F37	SW3	M2	+	+	+	+	+	+	+	+	No	Nod
F38	SW3	M2	+	+	+	+	+	+	+	+	No	Nod
G1	Syn-SAU-93	M4	+	+	+	+	+	+	+	+	No	Nod
G2	Syn-SAU-93	M4	+	+	+	+	+	+	+	+	No	Nod
G3	Syn-SAU-93	M4	+	+	+	+	+	+	+	+	No	Nod
G6	Syn-SAU-93	M4	+	+	+	+	+	+	+	+	No	Nod
G7	Syn-SAU-93	M4	+	+	+	+	+	+	+	+	No	Nod
G8	Syn-SAU-93	M4	+	+	+	+	+	+	+	+	No	Nod
G9	Syn-SAU-93	M4	+	+	+	+	+	+	+	+	No	Nod
L22	Syn-SAU-93	M3	+	+	+	+	+	+	+	+	No	Nod
L27	Syn-SAU-93	M3	+	+	+	+	+	+	+	+	No	Nod
L31	Syn-SAU-93	M3	+	+	+	+	+	+	+	+	No	Nod
L40	Syn-SAU-93	M3	+	+	+	+	+	+	+	+	No	Nod
L43	Syn-SAU-93	M3	+	+	+	+	+	+	+	+	No	Nod
L44	Syn-SAU-93	M3	+	+	+	+	+	+	+	+	No	Nod
L52	Syn-SAU-93	M3	+	+	+	+	+	+	+	+	No	Nod
L53	Syn-SAU-93	M3	+	+	+	+	+	+	+	+	No	Nod
L56	Syn-SAU-93	M3	+	+	+	+	+	+	+	+	No	Nod
L62	Syn-SAU-93	M3	+	+	+	+	+	+	+	+	No	Nod
L66	Syn-SAU-93	M3	+	+	+	+	+	+	+	+	No	Nod
L71	Syn-SAU-93	M3	+	+	+	+	+	+	+	+	No	Nod
L73	Syn-SAU-93	M3	+	+	+	+	+	+	+	+	No	Nod
S2	Syn-SAU-93	M3	+	+	+	+	+	+	+	+	No	Nod
S5	Syn-SAU-93	M3	+	+	+	+	+	+	+	+	No	Nod
S10	Syn-SAU-93	M3	+	+	+	+	+	+	+	+	No	Nod
S14	Syn-SAU-93	M3	+	+	+	+	+	+	+	+	No	Nod
S19	Syn-SAU-93	M3	+	+	+ with C(-221)T	+	+	+	+	+	No	Nod
S20	Syn-SAU-93	M3	+	+	+	+	+	+	+	+	No	Nod
S3	Syn-SAU-93	M3	+	+	+	-	-	-	-	-	No	No
F1	SW3	M2	+	+	-	-	-	-	-	-	No	No
F2	SW3	M2	+	+	-	-	-	-	-	-	No	No
F3	SW3	M2	+	+	-	-	-	-	-	-	No	No
F4	SW3	M2	+	+	-	-	-	-	-	-	No	No
F6	SW3	M2	+	+	-	-	-	-	-	-	No	No
F8	SW3	M2	+	+	-	-	-	-	-	-	No	No
F9	SW3	M2	+	+	-	-	-	-	-	-	No	No
F11	SW3	M2	+	+	-	-	-	-	-	-	No	No
F13	SW3	M2	+	+	-	-	-	-	-	-	No	No
F14	SW3	M2	+	+	-	-	-	-	-	-	No	No
F15	SW3	M2	+	+	-	-	-	-	-	-	No	No
F16	SW3	M2	+	+	-	-	-	-	-	-	No	No
F17	SW3	M2	+	+	-	-	-	-	-	-	No	No
F18	SW3	M2	+	+	-	-	-	-	-	-	No	No
F19	SW3	M2	+	+	-	-	-	-	-	-	No	No
F20	SW3	M2	+	+	-	-	-	-	-	-	No	No
F21	SW3	M2	+	+	-	-	-	-	-	-	No	No
F22	SW3	M2	+	+	-	-	-	-	-	-	No	No
F23	SW3	M2	+	+	-	-	-	-	-	-	No	No
F26	SW3	M2	+	+	-	-	-	-	-	-	No	No
F33	SW3	M2	+	+	-	-	-	-	-	-	No	No
F34	SW3	M2	+	+	-	-	-	-	-	-	No	No
F39	SW3	M2	+	+	-	-	-	-	-	-	No	No
F40	SW3	M2	+	+	-	-	-	-	-	-	No	No
F41	SW3	M2	+	+	-	-	-	-	-	-	No	No
F42	SW3	M2	+	+	-	-	-	-	-	-	No	No
F44	SW3	M2	+	+	-	-	-	-	-	-	No	No
L14	Syn-SAU-93	M3	+	+	-	-	-	-	-	-	No	No
L42	Syn-SAU-93	M3	+	+	-	-	-	-	-	-	No	No
L54	Syn-SAU-93	M3	+	+	-	-	-	-	-	-	No	No
L55	Syn-SAU-93	M3	+	+	-	-	-	-	-	-	No	No
L58	Syn-SAU-93	M3	+	+	-	-	-	-	-	-	No	No
L72	Syn-SAU-93	M3	+	+	-	-	-	-	-	-	No	No
L85	Syn-SAU-93	M3	+	+	-	-	-	-	-	-	No	No
L86	Syn-SAU-93	M3	+	+	-	-	-	-	-	-	No	No
S11	Syn-SAU-93	M3	+	+	-	-	-	-	-	-	No	No
S13	Syn-SAU-93	M3	+	+	-	-	-	-	-	-	No	No
S17	Syn-SAU-93	M3	+	+	-	-	-	-	-	-	No	No
S22	Syn-SAU-93	M3	+	+	-	-	-	-	-	-	No	No
F12	SW3	M2	-	-	-	-	-	-	-	-	No	No
F32	SW3	M2	-	-	-	-	-	-	-	-	No	No
G5	Syn-SAU-93	M4	-	-	-	-	-	-	-	-	No	No
L32	Syn-SAU-93	M3	-	-	-	-	-	-	-	-	No	No
L63	Syn-SAU-93	M3	-	-	-	-	-	-	-	-	No	No
L69	Syn-SAU-93	M3	-	-	-	-	-	-	-	-	No	No
L89	Syn-SAU-93	M3	-	-	-	-	-	-	-	-	No	No
S6	Syn-SAU-93	M3	-	-	-	-	-	-	-	-	No	No
S7	Syn-SAU-93	M3	-	-	-	-	-	-	-	-	No	No
S9	Syn-SAU-93	M3	-	-	-	-	-	-	-	-	No	No
S25	Syn-SAU-93	M3	-	-	-	-	-	-	-	-	No	No
a‘Locations’ of detected fragments are counted from “A” in the start codon (ATG) in the genomic allele (GenBank accession number MK288012). Here, we use two periods to separate the starting and ending nucleotides, in which a minus sign in the column title indicates a backward count from “A” and a plus sign in the column title indicates a forward count from “A”. ACTIN primers P191/P192 were used t…
