# Supplementary material for: An ancestral NB-LRR with duplicated 3′UTRs confers stripe rust resistance in wheat and barley
Source: Nat Commun. 2019 Sep 6;10:4023. doi: 10.1038/s41467-019-11872-9 (PMC6731223; doi:10.1038/s41467-019-11872-9)
Supplement: Supplementary file 9 — Supplementary Dataset 5 [file 41467_2019_11872_MOESM9_ESM.xls]

## Sheet: Data 5
Supplementary Data 5 Responses of the synthetic hexaploid wheat and their donor parental lines to Puccinia striiformis f. sp. tritici
Synthetic wheat wheat (6×)	Parental lines used for synthetic wheat				Stripe rust responses						YrAS2388Rc
	Tetraploid donors (4×)		Diploid donors (2×)		2008-2009 Dujiangyan, Sichuan, China a			2011-2012 Wenjiang, Sichuan, China b
	Accessions	Species	Accessions d	Species	6×	4×	2× e	6×	4×	2×
Syn-SAU-3	AS285	T. turgidum ssp. dicoccoides	AS60	Ae. tauschii ssp. tauschii	S	S	S	S	MS	S	nd
Syn-SAU-4	AS286	T. turgidum ssp. dicoccoides	AS60	Ae. tauschii ssp. tauschii	S	R	S	S	R	S	nd
Syn-SAU-2	AS313	T. turgidum ssp. turgidum	AS60	Ae. tauschii ssp. tauschii	S	MR	S	-	MR	S	nd
Syn-SAU-1	AS2255	T. turgidum ssp. turgidum	AS60	Ae. tauschii ssp. tauschii	S	MR	S	S	MR	S	nd
Syn-SAU-85	AS2310	T. turgidum ssp. turgidum	AS60	Ae. tauschii ssp. tauschii	S	S	S	S	S	S	nd
Syn-SAU-5	CItr13165	T. turgidum ssp. durum	AS60	Ae. tauschii ssp. tauschii	S	S	S	-	S	S	nd
Syn-SAU-59	PI352369	T. turgidum ssp. dicoccon	AS60	Ae. tauschii ssp. tauschii	S	S	S	S	S	S	nd
Syn-SAU-69	PI415152	T. turgidum ssp. dicoccon	AS60	Ae. tauschii ssp. tauschii	R	MR	S	MR	R	S	nd
Syn-SAU-100	AS2268	T. turgidum ssp. carthlicum	AS65	Ae. tauschii ssp. tauschii	S	R	S	-	S	S	nd
Syn-SAU-92	AS2381	T. turgidum ssp. turgidum	AS65	Ae. tauschii ssp. tauschii	S	S	S	S	S	S	nd
Syn-SAU-6	CItr13165	T. turgidum ssp. durum	AS65	Ae. tauschii ssp. Tauschii	S	S	S	S	S	S	nd
Syn-SAU-55	PI352358	T. turgidum ssp. dicoccon	AS65	Ae. tauschii ssp. tauschii	S	R	S	S	MS	S	nd
Syn-SAU-77	PI532136	T. turgidum ssp. turanicum	AS65	Ae. tauschii ssp. tauschii	S	S	S	S	-	S	nd
Syn-SAU-89	AS2351	T. turgidum ssp. turgidum	AS67	Ae. tauschii ssp. tauschii	S	MS	S	S	MS-S	S	nd
Syn-SAU-83	AS2308	T. turgidum ssp. turgidum	AS72	Ae. tauschii ssp. tauschii	S	S	S	S	S	S	nd
Syn-SAU-79	AS2295	T. turgidum ssp. turgidum	AS76	Ae. tauschii ssp. tauschii	S	S	S	-	S	S	nd
Syn-SAU-16	AS313	T. turgidum ssp. turgidum	AS77	Ae. tauschii ssp. tauschii	S	MR	S	-	MR	S	nd
Syn-SAU-17	AS2231-2	T. turgidum ssp. turgidum	AS77	Ae. tauschii ssp. tauschii	S	MS	S	S	S	S	nd
Syn-SAU-18	AS2236-1	T. turgidum ssp. turgidum	AS77	Ae. tauschii ssp. tauschii	S	S	S	-	S	S	nd
Syn-SAU-20	AS2238	T. turgidum ssp. turgidum	AS77	Ae. tauschii ssp. tauschii	S	-	S	-	S	S	nd
Syn-SAU-22	AS2240	T. turgidum ssp. turgidum	AS77	Ae. tauschii ssp. tauschii	S	S	S	S	S	S	nd
Syn-SAU-94	AS2262	T. turgidum ssp. durum	AS77	Ae. tauschii ssp. tauschii	S	R	S	-	R	S	nd
Syn-SAU-23	AS2285	T. turgidum ssp. turgidum	AS77	Ae. tauschii ssp. tauschii	S	-	S	S	S	S	nd
Syn-SAU-91	AS2380	T. turgidum ssp. turgidum	AS77	Ae. tauschii ssp. tauschii	S	S	S	S	S	S	nd
Syn-SAU-7	CItr13165	T. turgidum ssp. durum	AS77	Ae. tauschii ssp. tauschii	S	S	S	S	S	S	nd
Syn-SAU-81	AS2298	T. turgidum ssp. turgidum	AS79	Ae. tauschii ssp. tauschii	S	-	S	S	MR	S	nd
Syn-SAU-82	AS2299	T. turgidum ssp. turgidum	AS79	Ae. tauschii ssp. tauschii	S	S	S	-	S	S	nd
Syn-SAU-84	AS2308	T. turgidum ssp. turgidum	AS81	Ae. tauschii ssp. tauschii	S	S	S	S	S	S	nd
Syn-SAU-19	AS2236-2	T. turgidum ssp. turgidum	AS82	Ae. tauschii ssp. tauschii	S	S	S	S	S	S	nd
Syn-SAU-90	AS2378	T. turgidum ssp. turgidum	AS82	Ae. tauschii ssp. tauschii	S	S	S	S	MR	S	nd
Syn-SAU-78	AS2240	T. turgidum ssp. turgidum	AS84	Ae. tauschii ssp. tauschii	S	S	S	S	S	-	nd
Syn-SAU-15	AS2236-1	T. turgidum ssp. turgidum	AS91	Ae. tauschii ssp. tauschii	S	S	S	-	S	S	nd
Syn-SAU-12	AS2255	T. turgidum ssp. turgidum	AS93	Ae. tauschii ssp. tauschii	S	MR	S	-	MR	S	nd
Syn-SAU-95	PI154582	T. turgidum ssp. dicoccon	AS95	Ae. tauschii ssp. tauschii	S	MR	S	-	S	S	nd
Syn-SAU-25	AS285	T. turgidum ssp. dicoccoides	AS66	Ae. tauschii ssp. tauschii	S	S	R	-	MS	R	+
Syn-SAU-29	AS286	T. turgidum ssp. dicoccoides	AS66	Ae. tauschii ssp. Tauschii	R	R	R	MR	R	R	+
Syn-SAU-26	AS285	T. turgidum ssp. dicoccoides	AS2386	Ae. tauschii ssp. strangulata	MR	S	R	R	MS	R g	nd
Syn-SAU-30	AS286	T. turgidum ssp. dicoccoides	AS2386	Ae. tauschii ssp. strangulata	MR	R	R	MR	R	-	nd
Syn-SAU-8	CItr13165	T. turgidum ssp. durum	AS2386	Ae. tauschii ssp. strangulata	MR	S	R	MR-R g	S	R g	nd
Syn-SAU-35	PI94627	T. turgidum ssp. dicoccon	AS2386	Ae. tauschii ssp. strangulata	R	-	R	MS-MR	S	-	nd
Syn-SAU-44	PI113963	T. turgidum ssp. dicoccon	AS2386	Ae. tauschii ssp. strangulata	S	MR	R	S	S	-	nd
Syn-SAU-74	PI211691	T. turgidum ssp. turanicum	AS2386	Ae. tauschii ssp. strangulata	R	S	R	R	S	-	nd
Syn-SAU-54	PI352335	T. turgidum ssp. dicoccon	AS2386	Ae. tauschii ssp. strangulata	R	MR	R	R	S	-	nd
Syn-SAU-57	PI352367	T. turgidum ssp. dicoccon	AS2386	Ae. tauschii ssp. strangulata	MS	S	R	-	S	-	nd
Syn-SAU-98	PI355507	T. turgidum ssp. dicoccon	AS2386	Ae. tauschii ssp. strangulata	R	-	R	MR	R	-	nd
Syn-SAU-68	PI377655	T. turgidum ssp. dicoccon	AS2386	Ae. tauschii ssp. strangulata	R	R	R	MS-MR	-	-	nd
Syn-SAU-70	PI434998	T. turgidum ssp. dicoccon	AS2386	Ae. tauschii ssp. strangulata	R	MR	R	S	R	-	nd
Syn-SAU-80	AS2296	T. turgidum ssp. turgidum	AS2388 (PI511384)	Ae. tauschii ssp. strangulata	R	S	R	MR	S	R	+
Syn-SAU-86	AS2313	T. turgidum ssp. turgidum	AS2388 (PI511384)	Ae. tauschii ssp. strangulata	R	S	R	MR	S	R	+
Syn-SAU-87	AS2326	T. turgidum ssp. turgidum	AS2388 (PI511384)	Ae. tauschii ssp. strangulata	R	S	R	MR	S	R	+
Syn-SAU-88	AS2334	T. turgidum ssp. turgidum	AS2388 (PI511384)	Ae. tauschii ssp. strangulata	R	S	R	-	S	R	+
Syn-SAU-93	AS2382	T. turgidum ssp. turgidum	AS2388 (PI511384)	Ae. tauschii ssp. strangulata	R	S	R	MR	S	R	+
Syn-SAU-14	AS2255	T. turgidum ssp. turgidum	AS2393	Ae. tauschii ssp. strangulata	MS-MR	MR	R	MR	MR	R	nd
Syn-SAU-96	PI221403	T. turgidum ssp. dicoccon	AS2397	Ae. tauschii ssp. strangulata	MR	S	R	R	S	R	+
Syn-SAU-31	AS286	T. turgidum ssp. dicoccoides	AS2399	Ae. tauschii ssp. strangulata	MR	R	R	MR	R	R	+
Syn-SAU-S9	CItr13165/AS313 f	T. turgidum ssp. durum	AS2399	Ae. tauschii ssp. strangulata	MS-MR	S	R	MS-MR	S	R	+
Syn-SAU-46	PI191781	T. turgidum ssp. dicoccon	AS2399	Ae. tauschii ssp. strangulata	R	-	R	MR	-	R	+
Syn-SAU-48	PI221403	T. turgidum ssp. dicoccon	AS2399	Ae. tauschii ssp. strangulata	MR	S	R	MR	S	R	+
Syn-SAU-66	PI355527	T. turgidum ssp. dicoccon	AS2399	Ae. tauschii ssp. strangulata	R	S	R	MS-MR	R	R	+
Syn-SAU-67	PI377655	T. turgidum ssp. dicoccon	AS2399	Ae. tauschii ssp. strangulata	R	R	R	-	-	R	+
Syn-SAU-97	PI355497	T. turgidum ssp. dicoccon	AS2403	Ae. tauschii ssp. strangulata	MS-MR	S	R	-	S	R	+
Syn-SAU-27	AS285	T. turgidum ssp. dicoccoides	AS2404	Ae. tauschii ssp. strangulata	MR	S	R	MS-MR	MS	R	+
Syn-SAU-32	AS286	T. turgidum ssp. dicoccoides	AS2404	Ae. tauschii ssp. strangulata	-	R	R	MR	R	R	+
Syn-SAU-24	AS2291	T. turgidum ssp. turgidum	AS2404	Ae. tauschii ssp. strangulata	R	-	R	MS-R g	S	R	+
Syn-SAU-10	CItr13165	T. turgidum ssp. durum	AS2404	Ae. tauschii ssp. strangulata	R	S	R	MS-MR	S	R	+
Syn-SAU-36	PI94650	T. turgidum ssp. dicoccon	AS2404	Ae. tauschii ssp. strangulata	R	-	R	MS-MR	S	R	+
Syn-SAU-37	PI94655	T. turgidum ssp. dicoccon	AS2404	Ae. tauschii ssp. strangulata	R	-	R	MS-MR	S	R	+
Syn-SAU-43	PI113961	T. turgidum ssp. dicoccon	AS2404	Ae. tauschii ssp. strangulata	R	-	R	MS-MR	S	R	+
Syn-SAU-49	PI221403	T. turgidum ssp. dicoccon	AS2404	Ae. tauschii ssp. strangulata	R	S	R	MR	S	R	+
Syn-SAU-61	PI355476	T. turgidum ssp. dicoccon	AS2404	Ae. tauschii ssp. strangulata	R	S	R	R	S	R	+
Syn-SAU-28	AS285	T. turgidum ssp. dicoccoides	AS2405	Ae. tauschii ssp. strangulata	R	S	R	MR - R g	MS	R	+
Syn-SAU-34	PI94614	T. turgidum ssp. dicoccon	AS2405	Ae. tauschii ssp. strangulata	MR	-	R	MS-MR	S	R	+
Syn-SAU-42	PI94675	T. turgidum ssp. dicoccon	AS2405	Ae. tauschii ssp. strangulata	R	-	R	MS-MR	S	R	+
Syn-SAU-50	PI306533	T. turgidum ssp. dicoccon	AS2405	Ae. tauschii ssp. strangulata	R	S	R	MS-MR	S	R	+
Syn-SAU-51	PI350001	T. turgidum ssp. dicoccon	AS2405	Ae. tauschii ssp. strangulata	R	MR	R	R	R	R	+
Syn-SAU-60	PI355465	T. turgidum ssp. dicoccon	AS2405	Ae. tauschii ssp. strangulata	R	R	R	R	R	R	+
Syn-SAU-33	AS286	T. turgidum ssp. dicoccoides	AS2407	Ae. tauschii ssp. strangulata	R	R	R	R	R	R	nd
Syn-SAU-11	CItr13165	T. turgidum ssp. durum	AS2407	Ae. tauschii ssp. strangulata	R	S	R	MS-MR	S	R	nd
Syn-SAU-38	PI94655	T. turgidum ssp. dicoccon	AS2407	Ae. tauschii ssp. strangulata	R	-	R	MR	S	R	nd
Syn-SAU-39	PI94666	T. turgidum ssp. dicoccon	AS2407	Ae. tauschii ssp. strangulata	R	-	R	MS-MR	S	R	nd
Syn-SAU-99	PI377655	T. turgidum ssp. dicoccon	AS2407	Ae. tauschii ssp. strangulata	R	R	R	-	-	R	nd
aInoculated 6 wk after planting. bInoculated 7 wk after planting. cBased on Liu et al. (2013) Crop Science 53: 2014-2020. dGrouped by accessions each with or without gray shading. eAlso based on Liu et al. (2010) Genetic Resources and Crop Evolution 57:325-328. fF1 hybrids. gAlso based on the 2016-2017 test (inoculated 7 wk after planting) in Wenjiang, Sichuan, China. The stripe rust responses we…
