# Supplementary material for: An ancestral NB-LRR with duplicated 3′UTRs confers stripe rust resistance in wheat and barley
Source: Nat Commun. 2019 Sep 6;10:4023. doi: 10.1038/s41467-019-11872-9 (PMC6731223; doi:10.1038/s41467-019-11872-9)
Supplement: Supplementary file 10 — Supplementary Dataset 6 [file 41467_2019_11872_MOESM10_ESM.xlsx]

## Sheet: Data 6
Supplementary Data 6 A complete list of Triticeae materials used for haplotype analysis in the YrAS2388 region
Germplasma	Haplotypes	Species	Subspecies or Variety	Category count	Stripe rust reaction
CIae 8	Ae1	Aegilops tauschii	strangulata	1	Resistant
CIae 9	Ae1	Aegilops tauschii	strangulata	2	Resistant
CIae 10	Ae1	Aegilops tauschii	strangulata	3	Resistant
CIae 11	Ae1	Aegilops tauschii	strangulata	4	Resistant
CIae 16	Ae1	Aegilops tauschii	strangulata	5	Resistant
CIae18	Ae1	Aegilops tauschii	strangulata	6	Resistant
CIae19	Ae1	Aegilops tauschii	strangulata	7	Resistant
CIae20	Ae1	Aegilops tauschii	strangulata	8	Resistant
CIae72	Ae1	Aegilops tauschii	strangulata	9	Resistant
PI369627	Ae1	Aegilops tauschii	strangulata	10	Resistant
PI431598	Ae1	Aegilops tauschii	tauschii	11	Resistant
PI431599	Ae1	Aegilops tauschii	strangulata	12	Resistant
PI511368	Ae1	Aegilops tauschii	strangulata	13	Resistant
PI511378	Ae1	Aegilops tauschii	tauschii	14	Resistant
PI511379	Ae1	Aegilops tauschii	tauschii	15	Resistant
PI511381	Ae1	Aegilops tauschii		16	ntb
PI511382	Ae1	Aegilops tauschii	strangulata	17	Resistant
PI511383	Ae1	Aegilops tauschii	strangulata	18	Resistant
PI574465	Ae1	Aegilops tauschii	strangulata	19	Resistant
LDN/Ae.tauschii CIae22	Ae1	Synthetic wheat		20	nt
LDN/Ae.tauschii RL5271	Ae1	Synthetic wheat		21	nt
LDN/Ae.tauschii RL5561	Ae1	Synthetic wheat		22	nt
T.DICOCCON PI254169/AE.SQUARROSA(219)	Ae1	Synthetic wheat		23	nt
T.DICOCCON CI9309/AE.SQUARROSA(309)	Ae1	Synthetic wheat		24	nt
CETA/AE.SQUARROSA(345)	Ae1	Synthetic wheat		25	nt
T.DICOCCON PI94625/AE.SQUARROSA(372)	Ae1	Synthetic wheat		26	nt
T.DICOCCON CI14822/AE.SQUARROSA(409)	Ae1	Synthetic wheat		27	nt
T.DICOCCON PI254152/AE.SQUARROSA(454)	Ae1	Synthetic wheat		28	nt
GAN/AE.SQUARROSA(490)	Ae1	Synthetic wheat		29	nt
T.DICOCCON PI347230/AE.SQUARROSA(498)	Ae1	Synthetic wheat		30	nt
T.DICOCCON PI94625/AE.SQUARROSA(502)	Ae1	Synthetic wheat		31	nt
T.DICOCCON PI349046/AE.SQUARROSA(518)	Ae1	Synthetic wheat		32	nt
T.DICOCCON PI254157/AE.SQUARROSA(700)	Ae1	Synthetic wheat		33	nt
T.DICOCCON PI349046/AE.SQUARROSA(879)	Ae1	Synthetic wheat		34	nt
T.DICOCCON PI225332/AE.SQUARROSA(895)	Ae1	Synthetic wheat		35	nt
T.DICOCCON PI347230/AE.SQUARROSA(1027)	Ae1	Synthetic wheat		36	nt
CIae12	Ae2	Aegilops tauschii	strangulata	1	Resistant
CIae13	Ae2	Aegilops tauschii	strangulata	2	Resistant
CIae21	Ae2	Aegilops tauschii	tauschii	3	Resistant
CIae24	Ae2	Aegilops tauschii	tauschii	4	Resistant
CIae25	Ae2	Aegilops tauschii	tauschii	5	Resistant
CIae26	Ae2	Aegilops tauschii	tauschii	6	Resistant
PI268210	Ae2	Aegilops tauschii	strangulata	7	Resistant
PI276985	Ae2	Aegilops tauschii	tauschii	8	Resistant
PI428564	Ae2	Aegilops tauschii	tauschii	9	Susceptible
LDN/Ae.tauschii RL5272	Ae2	Synthetic wheat		10	nt
LDN/Ae.tauschii RL5286	Ae2	Synthetic wheat		11	nt
LDN/Ae.tauschii RL5393	Ae2	Synthetic wheat		12	nt
GARZA/BOY//AE.SQUARROSA(167)	Ae2	Synthetic wheat		13	nt
T.DICOCCON PI225332/AE.SQUARROSA(372)	Ae2	Synthetic wheat		14	nt
T.DICOCCON CI3686/AE.SQUARROSA(458)	Ae2	Synthetic wheat		15	nt
LDN/Ae.tauschii CIae17	Ae3	Synthetic wheat		1	nt
68.111/RGB-U//WARD/3/AE.SQUARROSA(377)	Ae3	Synthetic wheat		2	nt
T.DICOCCON CI7779/AE.SQUARROSA(385)	Ae3	Synthetic wheat		3	nt
68.111/RGB-U//WARD/3/AE.SQUARROSA(513)	Ae3	Synthetic wheat		4	nt
CIae15	Ae4	Aegilops tauschii	strangulata	1	Resistant
PI431602	Ae4	Aegilops tauschii	strangulata	2	Resistant
PI508263	Ae5	Aegilops tauschii	tauschii	1	Susceptible
PI511369	Ae5	Aegilops tauschii	tauschii	2	Resistant
PI603249	Ae5	Aegilops tauschii	strangulata	3	Resistant
T.DICOCCON PI306535/AE.SQUARROSA(879)	Ae5	Synthetic wheat		4	nt
PI486267	Ae6	Aegilops tauschii	tauschii	2	Susceptible
PI486268	Ae6	Aegilops tauschii		3	nt
PI511375	Ae6	Aegilops tauschii	tauschii	1	Susceptible
PI542278	Ae6	Aegilops tauschii		4	nt
AL8/78	Ae7	Aegilops tauschii		1	Susceptible
AS87	Ae7	Aegilops tauschii		2	Susceptible
CIae23	Ae7	Aegilops tauschii	tauschii	3	Susceptible
CIae30	Ae7	Aegilops tauschii	tauschii	4	Susceptible
PI276980	Ae7	Aegilops tauschii	tauschii	5	Susceptible
PI349037	Ae7	Aegilops tauschii	tauschii	6	Resistant
PI428563	Ae7	Aegilops tauschii	tauschii	7	Susceptible
PI431600	Ae7	Aegilops tauschii	tauschii	8	Resistant
PI431601	Ae7	Aegilops tauschii	tauschii	9	Resistant
PI499262	Ae7	Aegilops tauschii	tauschii	10	Susceptible
PI542277	Ae7	Aegilops tauschii	tauschii	11	Susceptible
PI560755	Ae7	Aegilops tauschii	tauschii	12	Susceptible
PI574469	Ae7	Aegilops tauschii	tauschii	13	Resistant
PI603224	Ae7	Aegilops tauschii	tauschii	14	Susceptible
PI603225	Ae7	Aegilops tauschii	tauschii	15	Susceptible
PI603233	Ae7	Aegilops tauschii	tauschii	16	Susceptible
PI486266	Ae7	Aegilops tauschii		17	nt
LDN/Ae.tauschii RL5492	Ae7	Synthetic wheat		18	nt
LDN/Ae.tauschii RL5557	Ae7	Synthetic wheat		19	nt
PI554310	Ae8	Aegilops tauschii	tauschii	1	Susceptible
PI554311	Ae8	Aegilops tauschii	tauschii	2	Susceptible
PI554320	Ae8	Aegilops tauschii	tauschii	3	Susceptible
PI574467	Ae8	Aegilops tauschii	tauschii	4	Susceptible
CIae1	Ae9	Aegilops tauschii	tauschii	1	Susceptible
PI511365	Ae9	Aegilops tauschii	tauschii	2	Susceptible
PI511370	Ae9	Aegilops tauschii	strangulata	3	Resistant
CIae50	Ae10	Aegilops tauschii	tauschii	1	Resistant
PI220326	Ae10	Aegilops tauschii	tauschii	2	Susceptible
PI476874	Ae10	Aegilops tauschii	tauschii	3	Susceptible
PI486270	Ae10	Aegilops tauschii		4	nt
PI511367	Ae10	Aegilops tauschii	tauschii	5	Susceptible
PI574468	Ae10	Aegilops tauschii	tauschii	6	Susceptible
PI603220	Ae10	Aegilops tauschii		7	nt
LDN/Ae.tauschii H80-101-4	Ae10	Synthetic wheat		8	nt
LDN/Ae.tauschii RL5261	Ae10	Synthetic wheat		9	nt
CIae2	Ae11	Aegilops tauschii	tauschii	1	Susceptible
GARZA/BOY//AE.SQUARROSA(366)	Ae11	Synthetic wheat		2	nt
68.111/RGB-U//WARD/3/FGO/4/RABI/5/AE.SQUARROSA(629)	Ae11	Synthetic wheat		3	nt
CIae4	Nu1	Aegilops tauschii	tauschii	1	Susceptible
CIae5	Nu1	Aegilops tauschii	tauschii	2	Susceptible
CIae6	Nu1	Aegilops tauschii	tauschii	3	Susceptible
CIae27	Nu1	Aegilops tauschii	tauschii	4	Susceptible
CIae51	Nu1	Aegilops tauschii	tauschii	5	Susceptible
CIae71	Nu1	Aegilops tauschii	tauschii	6	Susceptible
PI220331	Nu1	Aegilops tauschii	tauschii	7	Susceptible
PI486271	Nu1	Aegilops tauschii	tauschii	8	Susceptible
PI486272	Nu1	Aegilops tauschii		9	nt
PI486274	Nu1	Aegilops tauschii	tauschii	10	Susceptible
PI486276	Nu1	Aegilops tauschii		11	nt
PI486277	Nu1	Aegilops tauschii		12	nt
PI499265	Nu1	Aegilops tauschii		13	nt
PI511363	Nu1	Aegilops tauschii	tauschii	14	Susceptible
PI554318	Nu1	Aegilops tauschii	tauschii	15	Susceptible
PI554321	Nu1	Aegilops tauschii	tauschii	16	Susceptible
PI554322	Nu1	Aegilops tauschii	tauschii	17	Susceptible
PI554323	Nu1	Aegilops tauschii	tauschii	18	Susceptible
PI560534	Nu1	Aegilops tauschii	tauschii	19	Susceptible
PI560535	Nu1	Aegilops tauschii	tauschii	20	Susceptible
PI560538	Nu1	Aegilops tauschii	tauschii	21	Susceptible
PI560754	Nu1	Aegilops tauschii	tauschii	22	Susceptible
PI603246	Nu1	Aegilops tauschii	tauschii	23	Susceptible
PI603252	Nu1	Aegilops tauschii	tauschii	24	Susceptible
PI603255	Nu1	Aegilops tauschii	tauschii	25	Susceptible
LDN/Ae.tauschii H80-114-1	Nu1	Synthetic wheat		26	nt
LDN/Ae.tauschii H80-115-3	Nu1	Synthetic wheat		27	nt
LDN/Ae.tauschii RL5003	Nu1	Synthetic wheat		28	nt
LDN/Ae.tauschii RL5257	Nu1	Synthetic wheat		29	nt
LDN/Ae.tauschii RL5270	Nu1	Synthetic wheat		30	nt
GAN/AE.SQUARROSA(201)	Nu1	Synthetic wheat		31	nt
68.111/RGB-U//WARD/3/AE.SQUARROSA(204)	Nu1	Synthetic wheat		32	nt
68.111/RGB-U//WARD/3/AE.SQUARROSA(445)	Nu1	Synthetic wheat		33	nt
T.DICOCCON PI94624/AE.SQUARROSA(518)	Nu1	Synthetic wheat		34	nt
TK98-506 H83-1631-1/AE.SQUARROSA(879)	Nu1	Synthetic wheat		35	nt
T.DICOCCON PI94661/AE.SQUARROSA(897)	Nu1	Synthetic wheat		36	nt
D67.2/P66.270//AE.SQUARROSA(976)	Nu1	Synthetic wheat		37	nt
Abbondanza	Nu1	Triticum aestivum	Exotic	38	nt
Ai73	Nu1	Triticum aestivum	Cultivar	39	nt
Aiganzao	Nu1	Triticum aestivum	Cultivar	40	nt
Anhui9	Nu1	Triticum aestivum	Cultivar	41	nt
Anhui10	Nu1	Triticum aestivum	Cultivar	42	nt
Baimangmai	Nu1	Triticum aestivum	Landrace	43	nt
Bainong73-54	Nu1	Triticum aestivum	Cultivar	44	nt
Bainong3217	Nu1	Triticum aestivum	Cultivar	45	nt
Bainong'aikang58	Nu1	Triticum aestivum	Cultivar	46	nt
Beijing5	Nu1	Triticum aestivum	Cultivar	47	nt
Beijing6	Nu1	Triticum aestivum	Cultivar	48	nt
Beijing8	Nu1	Triticum aestivum	Cultivar	49	nt
Beijing10	Nu1	Triticum aestivum	Cultivar	50	nt
Beijing11	Nu1	Triticum aestivum	Cultivar	51	nt
Beijing12	Nu1	Triticum aestivum	Cultivar	52	nt
Beijing13	Nu1	Triticum aestivum	Cultivar	53	nt
Beijing14	Nu1	Triticum aestivum	Cultivar	54	nt
Beijing8694	Nu1	Triticum aestivum	Cultivar	55	nt
Bima1	Nu1	Triticum aestivum	Cultivar	56	nt
Bima2	Nu1	Triticum aestivum	Cultivar	57	nt
Bima3	Nu1	Triticum aestivum	Cultivar	58	nt
Bima4	Nu1	Triticum aestivum	Cultivar	59	nt
Bima5	Nu1	Triticum aestivum	Cultivar	60	nt
Bima6	Nu1	Triticum aestivum	Cultivar	61	nt
Bobwhite	Nu1	Triticum aestivum		62	nt
Bosu1	Nu1	Triticum aestivum	Cultivar	63	nt
Bosu16	Nu1	Triticum aestivum	Cultivar	64	nt
Changfeng1(74chang1)	Nu1	Triticum aestivum	Cultivar	65	nt
Changle5	Nu1	Triticum aestivum	Cultivar	66	nt
Changwei18	Nu1	Triticum aestivum	Cultivar	67	nt
Changwu134	Nu1	Triticum aestivum	Cultivar	68	nt
Changzhi515	Nu1	Triticum aestivum	Cultivar	69	nt
Chengduguangtou	Nu1	Triticum aestivum	Landrace	70	nt
ChineseSpring	Nu1	Triticum aestivum		71	nt
Chuan533	Nu1	Triticum aestivum	Cultivar	72	nt
Chuanmai107	Nu1	Triticum aestivum	Cultivar	73	nt
Chuanmai4	Nu1	Triticum aestivum	Cultivar	74	nt
Chuanmai5	Nu1	Triticum aestivum	Cultivar	75	nt
Chuanmai42	Nu1	Triticum aestivum	Cultivar	76	nt
Chuannong7	Nu1	Triticum aestivum	Cultivar	77	nt
Chuannong12	Nu1	Triticum aestivum	Cultivar	78	nt
Chuannong17	Nu1	Triticum aestivum	Cultivar	79	nt
Chuannong19	Nu1	Triticum aestivum	Cultivar	80	nt
Chuannong20	Nu1	Triticum aestivum	Cultivar	81	nt
Chuannong21	Nu1	Triticum aestivum	Cultivar	82	nt
Chuanyu17	Nu1	Triticum aestivum	Cultivar	83	nt
Chuanyu18	Nu1	Triticum aestivum	Cultivar	84	nt
Chuanyu19	Nu1	Triticum aestivum	Cultivar	85	nt
CkopocneлkaJI-1	Nu1	Triticum aestivum	Exotic	86	nt
Dai179	Nu1	Triticum aestivum	Cultivar	87	nt
Dexuan1	Nu1	Triticum aestivum	Cultivar	88	nt
Dongbaita1	Nu1	Triticum aestivum	Cultivar	89	nt
e1161	Nu1	Triticum aestivum	Cultivar	90	nt
e26046	Nu1	Triticum aestivum	Line	91	nt
e34963	Nu1	Triticum aestivum	Line	92	nt
EarlyPiemium	Nu1	Triticum aestivum	Exotic	93	nt
e'mai6	Nu1	Triticum aestivum	Cultivar	94	nt
e'mai9	Nu1	Triticum aestivum	Cultivar	95	nt
EtoiledeChoisy	Nu1	Triticum aestivum	Exotic	96	nt
Fan415	Nu1	Triticum aestivum	Cultivar	97	nt
Fan6	Nu1	Triticum aestivum	Cultivar	98	nt
Fan632	Nu1	Triticum aestivum	Line	99	nt
Fengchan3	Nu1	Triticum aestivum	Cultivar	100	nt
Fengkang1	Nu1	Triticum aestivum	Cultivar	101	nt
Fengkang4	Nu1	Triticum aestivum	Cultivar	102	nt
Fengkang5	Nu1	Triticum aestivum	Cultivar	103	nt
Fengkang7	Nu1	Triticum aestivum	Cultivar	104	nt
Fengkang8	Nu1	Triticum aestivum	Cultivar	105	nt
Fengkang9	Nu1	Triticum aestivum	Cultivar	106	nt
Fengkang10	Nu1	Triticum aestivum	Cultivar	107	nt
Fengkang11	Nu1	Triticum aestivum	Cultivar	108	nt
Fengkang15	Nu1	Triticum aestivum	Cultivar	109	nt
Fengmai2	Nu1	Triticum aestivum	Cultivar	110	nt
Fengmai13	Nu1	Triticum aestivum	Cultivar	111	nt
Fengqiang7	Nu1	Triticum aestivum	Cultivar	112	nt
Fengshou60	Nu1	Triticum aestivum	Cultivar	113	nt
Fufan16	Nu1	Triticum aestivum	Cultivar	114	nt
Fufan17	Nu1	Triticum aestivum	Cultivar	115	nt
Fufan24	Nu1	Triticum aestivum	Cultivar	116	nt
Fufan76	Nu1	Triticum aestivum	Cultivar	117	nt
Fufan916	Nu1	Triticum aestivum	Line	118	nt
Fumian2	Nu1	Triticum aestivum	Line	119	nt
Funo	Nu1	Triticum aestivum	Exotic	120	nt
Funong50001	Nu1	Triticum aestivum	Line	121	nt
Funong50002	Nu1	Triticum aestivum	Line	122	nt
Funong50009	Nu1	Triticum aestivum	Line	123	nt
Funong60045	Nu1	Triticum aestivum	Line	124	nt
Funong60112	Nu1	Triticum aestivum	Line	125	nt
Funong60212	Nu1	Triticum aestivum	Line	126	nt
Funong60224	Nu1	Triticum aestivum	Line	127	nt
Gahai1	Nu1	Triticum aestivum	Cultivar	128	nt
Gan81(39)-2-7	Nu1	Triticum aestivum	Line	129	nt
Ganmai7	Nu1	Triticum aestivum	Cultivar	130	nt
Gaocheng8901	Nu1	Triticum aestivum	Cultivar	131	nt
Gui83-7	Nu1	Triticum aestivum	Cultivar	132	nt
Guoyu2	Nu1	Triticum aestivum	Cultivar	133	nt
Handan6172	Nu1	Triticum aestivum	Cultivar	134	nt
Hanxuan1	Nu1	Triticum aestivum	Cultivar	135	nt
Hanxuan2	Nu1	Triticum aestivum	Cultivar	136	nt
Hechun12	Nu1	Triticum aestivum	Cultivar	137	nt
Hei86-130	Nu1	Triticum aestivum	Line	138	nt
Hua850512	Nu1	Triticum aestivum	Line	139	nt
Hua882793	Nu1	Triticum aestivum	Line	140	nt
Huabei187	Nu1	Triticum aestivum	Cultivar	141	nt
Huaiyin69-6	Nu1	Triticum aestivum	Line	142	nt
Huamai7	Nu1	Triticum aestivum	Cultivar	143	nt
Huapei112-2	Nu1	Triticum aestivum	Line	144	nt
Huapei124	Nu1	Triticum aestivum	Line	145	nt
Huapei126	Nu1	Triticum aestivum	Line	146	nt
Huapei128-8	Nu1	Triticum aestivum	Line	147	nt
Huapei21	Nu1	Triticum aestivum	Line	148	nt
Huapei64-2	Nu1	Triticum aestivum	Line	149	nt
Huapei83-1	Nu1	Triticum aestivum	Line	150	nt
Huazhong6	Nu1	Triticum aestivum	Cultivar	151	nt
Ji5418	Nu1	Triticum aestivum	Cultivar	152	nt
Jia35	Nu1	Triticum aestivum	Cultivar	153	nt
Jian37	Nu1	Triticum aestivum	Cultivar	154	nt
Jiangdongmen	Nu1	Triticum aestivum	Cultivar	155	nt
Jianyang73	Nu1	Triticum aestivum	Cultivar	156	nt
Jimai19	Nu1	Triticum aestivum	Cultivar	157	nt
Jimai20	Nu1	Triticum aestivum	Cultivar	158	nt
Jimai21	Nu1	Triticum aestivum	Cultivar	159	nt
Jimai22	Nu1	Triticum aestivum	Cultivar	160	nt
Jimai23	Nu1	Triticum aestivum	Cultivar	161	nt
Jimai24	Nu1	Triticum aestivum	Cultivar	162	nt
Ji'nan2	Nu1	Triticum aestivum	Cultivar	163	nt
Ji'nan5	Nu1	Triticum aestivum	Cultivar	164	nt
Ji'nan9	Nu1	Triticum aestivum	Cultivar	165	nt
Ji'nan10	Nu1	Triticum aestivum	Cultivar	166	nt
Ji'nan12	Nu1	Triticum aestivum	Cultivar	167	nt
Ji'nan14	Nu1	Triticum aestivum	Cultivar	168	nt
Ji'nan17	Nu1	Triticum aestivum	Cultivar	169	nt
Jing411	Nu1	Triticum aestivum	Cultivar	170	nt
Jingchun70-5321	Nu1	Triticum aestivum	Cultivar	171	nt
Jingdong1	Nu1	Triticum aestivum	Cultivar	172	nt
Jingdong8	Nu1	Triticum aestivum	Cultivar	173	nt
Jinghong8	Nu1	Triticum aestivum	Cultivar	174	nt
Jingshuang16	Nu1	Triticum aestivum	Cultivar	175	nt
Jin'guangmai	Nu1	Triticum aestivum	Cultivar	176	nt
Jingwang9	Nu1	Triticum aestivum	Cultivar	177	nt
Jingzhou1	Nu1	Triticum aestivum	Cultivar	178	nt
Jingzhou66	Nu1	Triticum aestivum		179	nt
JingzhouHXB7561-16	Nu1	Triticum aestivum	Line	180	nt
Jingzuo278	Nu1	Triticum aestivum	Cultivar	181	nt
Ji'ning3(lu)	Nu1	Triticum aestivum	Cultivar	182	nt
Jinling1	Nu1	Triticum aestivum	Cultivar	183	nt
Jinmai1	Nu1	Triticum aestivum	Cultivar	184	nt
Jinmai5	Nu1	Triticum aestivum	Cultivar	185	nt
Jinmai7	Nu1	Triticum aestivum	Cultivar	186	nt
Jinmai10	Nu1	Triticum aestivum	Cultivar	187	nt
Jinmai33	Nu1	Triticum aestivum	Cultivar	188	nt
Jinmai52	Nu1	Triticum aestivum	Cultivar	189	nt
JubileinaI	Nu1	Triticum aestivum		190	nt
Kaifeng10	Nu1	Triticum aestivum	Cultivar	191	nt
Kaizhong70-18	Nu1	Triticum aestivum	Cultivar	192	nt
Ke85-791	Nu1	Triticum aestivum	Line	193	nt
Kechun5	Nu1	Triticum aestivum	Cultivar	194	nt
Kechun14	Nu1	Triticum aestivum	Cultivar	195	nt
Kedong81	Nu1	Triticum aestivum	Cultivar	196	nt
Kedong83	Nu1	Triticum aestivum	Cultivar	197	nt
Kefeng2	Nu1	Triticum aestivum	Cultivar	198	nt
Kehan2	Nu1	Triticum aestivum	Cultivar	199	nt
Kehan4	Nu1	Triticum aestivum	Cultivar	200	nt
Kehan7(ke68-88)	Nu1	Triticum aestivum	Cultivar	201	nt
Kehan9	Nu1	Triticum aestivum	Cultivar	202	nt
Lantian13	Nu1	Triticum aestivum	Cultivar	203	nt
Linfeng3	Nu1	Triticum aestivum	Cultivar	204	nt
Linmai1	Nu1	Triticum aestivum	Cultivar	205	nt
Linmai2	Nu1	Triticum aestivum	Cultivar	206	nt
Linmai4	Nu1	Triticum aestivum	Cultivar	207	nt
Linmai6	Nu1	Triticum aestivum	Cultivar	208	nt
Linmai7	Nu1	Triticum aestivum	Cultivar	209	nt
Linnong1	Nu1	Triticum aestivum	Cultivar	210	nt
Linnong2	Nu1	Triticum aestivum	Cultivar	211	nt
Linnong5	Nu1	Triticum aestivum	Cultivar	212	nt
Linnong11	Nu1	Triticum aestivum	Cultivar	213	nt
Linnong12	Nu1	Triticum aestivum	Cultivar	214	nt
Linnong13	Nu1	Triticum aestivum	Cultivar	215	nt
Linnong14	Nu1	Triticum aestivum	Cultivar	216	nt
Long79-7231	Nu1	Triticum aestivum	Line	217	nt
Long90-05627	Nu1	Triticum aestivum	Line	218	nt
Long90-05634	Nu1	Triticum aestivum	Line	219	nt
Long90-05635	Nu1	Triticum aestivum	Line	220	nt
Longchun7	Nu1	Triticum aestivum	Cultivar	221	nt
Longjian9343	Nu1	Triticum aestivum	Cultivar	222	nt
Longjian9821	Nu1	Triticum aestivum	Cultivar	223	nt
Lovrin10	Nu1	Triticum aestivum	Exotic	224	nt
Lovrin18	Nu1	Triticum aestivum		225	nt
Lu54405	Nu1	Triticum aestivum	Cultivar	226	nt
Lumai3	Nu1	Triticum aestivum	Cultivar	227	nt
Lumai10	Nu1	Triticum aestivum	Cultivar	228	nt
Lumai11	Nu1	Triticum aestivum	Cultivar	229	nt
Lumai15	Nu1	Triticum aestivum		230	nt
Lumai18	Nu1	Triticum aestivum	Cultivar	231	nt
Lumai19	Nu1	Triticum aestivum	Cultivar	232	nt
Lumai22	Nu1	Triticum aestivum	Cultivar	233	nt
Lumai23	Nu1	Triticum aestivum	Cultivar	234	nt
Lu'nong116	Nu1	Triticum aestivum	Cultivar	235	nt
Luomai3	Nu1	Triticum aestivum	Cultivar	236	nt
Luomai19	Nu1	Triticum aestivum	Cultivar	237	nt
Luzhan1	Nu1	Triticum aestivum	Cultivar	238	nt
Mian2000-46	Nu1	Triticum aestivum	Line	239	nt
Mian2001-5	Nu1	Triticum aestivum	Line	240	nt
Mian2002-2	Nu1	Triticum aestivum	Line	241	nt
Mian2003-5bai	Nu1	Triticum aestivum	Line	242	nt
Mian33bai	Nu1	Triticum aestivum	Line	243	nt
Miannong4	Nu1	Triticum aestivum	Cultivar	244	nt
Mianyang4	Nu1	Triticum aestivum	Cultivar	245	nt
Mianyang12	Nu1	Triticum aestivum	Cultivar	246	nt
Mianyang62-31	Nu1	Triticum aestivum	Cultivar	247	nt
Mingxian169	Nu1	Triticum aestivum	Landrace	248	nt
Nanda8	Nu1	Triticum aestivum	Cultivar	249	nt
Nannongda96C076	Nu1	Triticum aestivum	Line	250	nt
Nannongda96C181	Nu1	Triticum aestivum	Line	251	nt
Nanyuan1	Nu1	Triticum aestivum	Cultivar	252	nt
Neimai14	Nu1	Triticum aestivum	Cultivar	253	nt
Neixiang5	Nu1	Triticum aestivum	Cultivar	254	nt
Ning'ai8628	Nu1	Triticum aestivum	Cultivar	255	nt
Ningfengxiaomai	Nu1	Triticum aestivum	Cultivar	256	nt
Ningmai1	Nu1	Triticum aestivum	Cultivar	257	nt
Ningmai6	Nu1	Triticum aestivum	Cultivar	258	nt
Ningmai8	Nu1	Triticum aestivum	Cultivar	259	nt
Ningmai9	Nu1	Triticum aestivum	Cultivar	260	nt
Nongda45	Nu1	Triticum aestivum	Cultivar	261	nt
Nongda139	Nu1	Triticum aestivum	Cultivar	262	nt
Nongda183	Nu1	Triticum aestivum	Cultivar	263	nt
Nongda198	Nu1	Triticum aestivum	Cultivar	264	nt
Pavan(ph1b)	Nu1	Triticum aestivum		265	nt
Pingliang32	Nu1	Triticum aestivum	Cultivar	266	nt
Pingyang176	Nu1	Triticum aestivum	Cultivar	267	nt
Pingyaoxiaobaimai	Nu1	Triticum aestivum	Landrace	268	nt
Pochuanfeng	Nu1	Triticum aestivum	Cultivar	269	nt
Pulin5	Nu1	Triticum aestivum	Cultivar	270	nt
Puxi6001	Nu1	Triticum aestivum	Cultivar	271	nt
Qianhuan2	Nu1	Triticum aestivum	Cultivar	272	nt
Qianhuan3	Nu1	Triticum aestivum		273	nt
Qingchun1	Nu1	Triticum aestivum	Cultivar	274	nt
Qingxuan(gan)	Nu1	Triticum aestivum	Cultivar	275	nt
Quality	Nu1	Triticum aestivum	Exotic	276	nt
Qunzhong42	Nu1	Triticum aestivum	Cultivar	277	nt
R97	Nu1	Triticum aestivum	Line	278	nt
R138	Nu1	Triticum aestivum	Line	279	nt
R184	Nu1	Triticum aestivum	Line	280	nt
R189	Nu1	Triticum aestivum	Line	281	nt
R201	Nu1	Triticum aestivum	Line	282	nt
Rieti75	Nu1	Triticum aestivum	Exotic	283	nt
Rikaze7	Nu1	Triticum aestivum	Cultivar	284	nt
Rikaze8	Nu1	Triticum aestivum	Cultivar	285	nt
Shan229	Nu1	Triticum aestivum	Cultivar	286	nt
Shan253	Nu1	Triticum aestivum	Cultivar	287	nt
Shan6801-3-1-1	Nu1	Triticum aestivum	Line	288	nt
Shan76(73)33-6	Nu1	Triticum aestivum	Line	289	nt
Shan7859	Nu1	Triticum aestivum	Cultivar	290	nt
Shan8242-37	Nu1	Triticum aestivum	Line	291	nt
Shangluo76(57)22-0-8-7-10	Nu1	Triticum aestivum	Line	292	nt
Shangluo76(57)22-0-8-7-9	Nu1	Triticum aestivum	Line	293	nt
Shangluo76(57)22-8-7-1-5	Nu1	Triticum aestivum	Line	294	nt
Shanmai150	Nu1	Triticum aestivum	Cultivar	295	nt
Shannong12	Nu1	Triticum aestivum	Cultivar	296	nt
Shannong14	Nu1	Triticum aestivum	Cultivar	297	nt
Shannong15	Nu1	Triticum aestivum	Cultivar	298	nt
Shannong17	Nu1	Triticum aestivum	Cultivar	299	nt
Shannong21-24	Nu1	Triticum aestivum	Line	300	nt
Shannong23	Nu1	Triticum aestivum		301	nt
Shannong24	Nu1	Triticum aestivum		302	nt
Shannongfu63	Nu1	Triticum aestivum	Cultivar	303	nt
Shanyou225	Nu1	Triticum aestivum	Cultivar	304	nt
Shi4414	Nu1	Triticum aestivum	Cultivar	305	nt
Shicha15	Nu1	Triticum aestivum	Cultivar	306	nt
Shijiazhuang8	Nu1	Triticum aestivum	Cultivar	307	nt
Shijiazhuang34	Nu1	Triticum aestivum	Cultivar	308	nt
Shijiazhuang54	Nu1	Triticum aestivum		309	nt
Shijiazhuang407	Nu1	Triticum aestivum	Cultivar	310	nt
Shipin83	Nu1	Triticum aestivum	Cultivar	311	nt
Shuangfengshou	Nu1	Triticum aestivum	Cultivar	312	nt
Shunmai1718	Nu1	Triticum aestivum	Cultivar	313	nt
Shuwan24	Nu1	Triticum aestivum	Cultivar	314	nt
Simai2	Nu1	Triticum aestivum	Cultivar	315	nt
Simai6	Nu1	Triticum aestivum	Cultivar	316	nt
St2422/464	Nu1	Triticum aestivum	Exotic	317	nt
Suinong3	Nu1	Triticum aestivum	Cultivar	318	nt
Sumai1	Nu1	Triticum aestivum	Cultivar	319	nt
Sumai2	Nu1	Triticum aestivum	Cultivar	320	nt
Sumai3	Nu1	Triticum aestivum	Cultivar	321	nt
Sumai5	Nu1	Triticum aestivum	Cultivar	322	nt
Suzhou7829	Nu1	Triticum aestivum		323	nt
Suzhou7940	Nu1	Triticum aestivum	Line	324	nt
Suzhou7946	Nu1	Triticum aestivum		325	nt
Suzhou8332	Nu1	Triticum aestivum		326	nt
Tainong18	Nu1	Triticum aestivum	Cultivar	327	nt
Taishan1	Nu1	Triticum aestivum	Cultivar	328	nt
Taishan21	Nu1	Triticum aestivum	Cultivar	329	nt
Taishan23	Nu1	Triticum aestivum	Cultivar	330	nt
Taishan24	Nu1	Triticum aestivum	Cultivar	331	nt
Taishan223	Nu1	Triticum aestivum	Cultivar	332	nt
Taishan9818	Nu1	Triticum aestivum	Cultivar	333	nt
Taiyuan566	Nu1	Triticum aestivum	Cultivar	334	nt
UC1041	Nu1	Triticum aestivum		335	nt
Wang93	Nu1	Triticum aestivum	Cultivar	336	nt
Wangmai17	Nu1	Triticum aestivum	Cultivar	337	nt
Wangmai19	Nu1	Triticum aestivum	Cultivar	338	nt
Wanmai17	Nu1	Triticum aestivum	Cultivar	339	nt
Wanmai38	Nu1	Triticum aestivum	Cultivar	340	nt
Wannian2	Nu1	Triticum aestivum	Cultivar	341	nt
Wanpin8028	Nu1	Triticum aestivum	Cultivar	342	nt
Wanpin8029	Nu1	Triticum aestivum	Cultivar	343	nt
Wanpin8056	Nu1	Triticum aestivum	Cultivar	344	nt
Wanyou(1)	Nu1	Triticum aestivum	Cultivar	345	nt
Wanyou(3)	Nu1	Triticum aestivum	Cultivar	346	nt
Wanzong	Nu1	Triticum aestivum	Cultivar	347	nt
Weidong1	Nu1	Triticum aestivum	Cultivar	348	nt
Weidong4	Nu1	Triticum aestivum	Cultivar	349	nt
Weimai8	Nu1	Triticum aestivum	Cultivar	350	nt
Wenmai19	Nu1	Triticum aestivum	Cultivar	351	nt
Wenmai41-99	Nu1	Triticum aestivum	Cultivar	352	nt
Wenmai9	Nu1	Triticum aestivum	Cultivar	353	nt
Wennong6	Nu1	Triticum aestivum	Cultivar	354	nt
Wilhelmina	Nu1	Triticum aestivum	Exotic	355	nt
Wo75-8	Nu1	Triticum aestivum	Line	356	nt
Wu7815-4-1	Nu1	Triticum aestivum	Line	357	nt
Wu7815-5-2-1	Nu1	Triticum aestivum	Line	358	nt
Xiang1437	Nu1	Triticum aestivum	Line	359	nt
Xiang1440	Nu1	Triticum aestivum		360	nt
Xiang1445	Nu1	Triticum aestivum	Line	361	nt
Xiang1471-1	Nu1	Triticum aestivum	Line	362	nt
Xiang1471-2	Nu1	Triticum aestivum	Line	363	nt
Xiang1599	Nu1	Triticum aestivum	Line	364	nt
Xiang675-1	Nu1	Triticum aestivum	Line	365	nt
Xiang675-2	Nu1	Triticum aestivum	Line	366	nt
Xiang79fan-265	Nu1	Triticum aestivum	Line	367	nt
Xiang79fan-271	Nu1	Triticum aestivum	Line	368	nt
XiangIRwan(1)	Nu1	Triticum aestivum	Line	369	nt
Xiangmai10	Nu1	Triticum aestivum	Cultivar	370	nt
Xiangnong3	Nu1	Triticum aestivum	Cultivar	371	nt
Xiangnong13739-36-6	Nu1	Triticum aestivum	Line	372	nt
Xiangnong153-27	Nu1	Triticum aestivum	Line	373	nt
Xiangnong2195-2-2-2	Nu1	Triticum aestivum	Line	374	nt
Xiangnong3099xuan-2	Nu1	Triticum aestivum	Line	375	nt
Xiangnong7984-26-1	Nu1	Triticum aestivum	Line	376	nt
Xiangnong7984-5-2-3-59	Nu1	Triticum aestivum	Line	377	nt
Xiangnong8278	Nu1	Triticum aestivum	Line	378	nt
Xiaonong7590	Nu1	Triticum aestivum	Cultivar	379	nt
Xiaoyan5	Nu1	Triticum aestivum	Cultivar	380	nt
Xiaoyan6	Nu1	Triticum aestivum		381	nt
Xiaoyan54	Nu1	Triticum aestivum		382	nt
Xiaoyan96	Nu1	Triticum aestivum	Line	383	nt
Xichang177	Nu1	Triticum aestivum	Cultivar	384	nt
Xichang662	Nu1	Triticum aestivum	Cultivar	385	nt
Xifeng9	Nu1	Triticum aestivum	Cultivar	386	nt
Xingxuan7	Nu1	Triticum aestivum	Cultivar	387	nt
Xinmai13	Nu1	Triticum aestivum	Cultivar	388	nt
Xinmai18	Nu1	Triticum aestivum	Cultivar	389	nt
Xinmai19	Nu1	Triticum aestivum	Cultivar	390	nt
Xi'nong6028	Nu1	Triticum aestivum	Cultivar	391	nt
Xinyang12	Nu1	Triticum aestivum	Cultivar	392	nt
Xinzheng1	Nu1	Triticum aestivum	Cultivar	393	nt
Xuan7	Nu1	Triticum aestivum	Cultivar	394	nt
Xuchang26	Nu1	Triticum aestivum	Cultivar	395	nt
Xuyue6	Nu1	Triticum aestivum	Cultivar	396	nt
Xuzhou15	Nu1	Triticum aestivum	Cultivar	397	nt
Xuzhou26	Nu1	Triticum aestivum	Cultivar	398	nt
Xuzhou8785	Nu1	Triticum aestivum	Cultivar	399	nt
Yanda1817	Nu1	Triticum aestivum	Cultivar	400	nt
Yanfu188	Nu1	Triticum aestivum	Cultivar	401	nt
Yangmai4	Nu1	Triticum aestivum	Cultivar	402	nt
Yangmai10	Nu1	Triticum aestivum	Cultivar	403	nt
Yangmai15	Nu1	Triticum aestivum	Cultivar	404	nt
Yangmai16	Nu1	Triticum aestivum	Cultivar	405	nt
Yangmai17	Nu1	Triticum aestivum	Cultivar	406	nt
Yangmai158	Nu1	Triticum aestivum	Cultivar	407	nt
Yannong19	Nu1	Triticum aestivum	Cultivar	408	nt
Yannong21	Nu1	Triticum aestivum	Cultivar	409	nt
Yannong23	Nu1	Triticum aestivum	Cultivar	410	nt
Yanshi4	Nu1	Triticum aestivum	Cultivar	411	nt
Youmangbai2	Nu1	Triticum aestivum	Cultivar	412	nt
Youmangbai15	Nu1	Triticum aestivum	Cultivar	413	nt
Youmanghong8	Nu1	Triticum aestivum		414	nt
Youzimai	Nu1	Triticum aestivum	Landrace	415	nt
Yu30691-1-1	Nu1	Triticum aestivum	Line	416	nt
Yu790800-1-10-2-3-6	Nu1	Triticum aestivum	Line	417	nt
Yu822367	Nu1	Triticum aestivum	Line	418	nt
Yu830615	Nu1	Triticum aestivum	Line	419	nt
Yu85-2325	Nu1	Triticum aestivum	Line	420	nt
Yubao1	Nu1	Triticum aestivum	Cultivar	421	nt
Yubao10	Nu1	Triticum aestivum	Cultivar	422	nt
Yucheng851	Nu1	Triticum aestivum	Cultivar	423	nt
Yumai2	Nu1	Triticum aestivum	Cultivar	424	nt
Yumai10	Nu1	Triticum aestivum	Cultivar	425	nt
Yumai13	Nu1	Triticum aestivum	Cultivar	426	nt
Yumai21	Nu1	Triticum aestivum	Cultivar	427	nt
Yumai34	Nu1	Triticum aestivum		428	nt
Yumai49-198	Nu1	Triticum aestivum	Cultivar	429	nt
Yumai54	Nu1	Triticum aestivum	Cultivar	430	nt
Yumai58	Nu1	Triticum aestivum	Cultivar	431	nt
Yumai62	Nu1	Triticum aestivum	Cultivar	432	nt
Yumai66	Nu1	Triticum aestivum	Cultivar	433	nt
Yunmai25	Nu1	Triticum aestivum	Cultivar	434	nt
Yunmai35	Nu1	Triticum aestivum	Cultivar	435	nt
Yunshi1	Nu1	Triticum aestivum	Cultivar	436	nt
Yutong286	Nu1	Triticum aestivum	Cultivar	437	nt
Zhen7630	Nu1	Triticum aestivum	Line	438	nt
Zheng6fu	Nu1	Triticum aestivum	Cultivar	439	nt
Zheng87302-0-12-A	Nu1	Triticum aestivum	Line	440	nt
Zhengmai9023	Nu1	Triticum aestivum	Cultivar	441	nt
Zhengzhou5	Nu1	Triticum aestivum	Cultivar	442	nt
Zhengzhou6	Nu1	Triticum aestivum	Cultivar	443	nt
Zhengzhou15	Nu1	Triticum aestivum	Cultivar	444	nt
Zhengzhou17	Nu1	Triticum aestivum	Cultivar	445	nt
Zhengzhou21	Nu1	Triticum aestivum	Cultivar	446	nt
Zhengzhou24	Nu1	Triticum aestivum	Cultivar	447	nt
Zhengzhou683	Nu1	Triticum aestivum	Cultivar	448	nt
Zhengzhou742	Nu1	Triticum aestivum	Cultivar	449	nt
Zhengzhou6811	Nu1	Triticum aestivum	Cultivar	450	nt
Zhenmai1	Nu1	Triticum aestivum	Cultivar	451	nt
Zhenongda85pin8	Nu1	Triticum aestivum	Line	452	nt
Zhongliang11	Nu1	Triticum aestivum	Cultivar	453	nt
Zhongliang22	Nu1	Triticum aestivum	Cultivar	454	nt
Zhongshan2	Nu1	Triticum aestivum	Cultivar	455	nt
Zhongyou9507	Nu1	Triticum aestivum	Cultivar	456	nt
Zhoumai13	Nu1	Triticum aestivum	Cultivar	457	nt
Zhoumai16	Nu1	Triticum aestivum	Cultivar	458	nt
Zhoumai22	Nu1	Triticum aestivum	Cultivar	459	nt
Zhumai1	Nu1	Triticum aestivum	Cultivar	460	nt
Zhuyeqing(bai)	Nu1	Triticum aestivum	Cultivar	461	nt
Zhuyeqing(hong)	Nu1	Triticum aestivum	Cultivar	462	nt
Zimai12	Nu1	Triticum aestivum	Cultivar	463	nt
PI467040	Nu1	Triticum turgidum	dicoccoides	464	nt
PI467049	Nu1	Triticum turgidum	dicoccoides	465	nt
PI470981	Nu1	Triticum turgidum	dicoccoides	466	nt
PI470987	Nu1	Triticum turgidum	dicoccoides	467	nt
PI471038	Nu1	Triticum turgidum	dicoccoides	468	nt
PI471048	Nu1	Triticum turgidum	dicoccoides	469	nt
PI471051	Nu1	Triticum turgidum	dicoccoides	470	nt
PI471053	Nu1	Triticum turgidum	dicoccoides	471	nt
PI471058	Nu1	Triticum turgidum	dicoccoides	472	nt
PI471059	Nu1	Triticum turgidum	dicoccoides	473	nt
PI471061	Nu1	Triticum turgidum	dicoccoides	474	nt
PI471063	Nu1	Triticum turgidum	dicoccoides	475	nt
PI471064	Nu1	Triticum turgidum	dicoccoides	476	nt
PI471065	Nu1	Triticum turgidum	dicoccoides	477	nt
PI471066	Nu1	Triticum turgidum	dicoccoides	478	nt
PI471067	Nu1	Triticum turgidum	dicoccoides	479	nt
PI471075	Nu1	Triticum turgidum	dicoccoides	480	nt
PI282583	Nu2a	Hordeum vulgare	spontaneum	1	nt
PI284757	Nu2a	Hordeum vulgare	spontaneum	2	nt
PI293413	Nu2a	Hordeum vulgare	spontaneum	3	nt
PI293414	Nu2a	Hordeum vulgare	spontaneum	4	nt
PI296803	Nu2a	Hordeum vulgare	spontaneum	5	nt
PI94740	Nu2a	Triticum monococcum	monococcum	6	nt
PI190947	Nu2a	Triticum monococcum	monococcum	7	nt
PI191381	Nu2a	Triticum monococcum	monococcum	8	nt
PI221414	Nu2a	Triticum monococcum	monococcum	9	nt
PI272519	Nu2a	Triticum monococcum	aegilopoides	10	nt
PI306527	Nu2a	Triticum monococcum	aegilopoides	11	nt
PI306541	Nu2a	Triticum monococcum	monococcum	12	nt
PI306543	Nu2a	Triticum monococcum	monococcum	13	nt
PI352266	Nu2a	Triticum monococcum	aegilopoides	14	nt
PI352267	Nu2a	Triticum monococcum	aegilopoides	15	nt
PI352273	Nu2a	Triticum monococcum	aegilopoides	16	nt
PI352473	Nu2a	Triticum monococcum	monococcum	17	nt
PI352503	Nu2a	Triticum monococcum	aegilopoides	18	nt
PI355524	Nu2a	Triticum monococcum	monococcum	19	nt
PI355546	Nu2a	Triticum monococcum	monococcum	20	nt
PI355548	Nu2a	Triticum monococcum	monococcum	21	nt
PI362553	Nu2a	Triticum monococcum	monococcum	22	nt
PI362554	Nu2a	Triticum monococcum	monococcum	23	nt
PI377662	Nu2a	Triticum monococcum	monococcum	24	nt
PI381063	Nu2a	Triticum monococcum	aegilopoides	25	nt
PI407640	Nu2a	Triticum monococcum	monococcum	26	nt
PI427405	Nu2a	Triticum monococcum	aegilopoides	27	nt
PI427444	Nu2a	Triticum monococcum	aegilopoides	28	nt
PI427470	Nu2a	Triticum monococcum	aegilopoides	29	nt
PI427650	Nu2a	Triticum monococcum	aegilopoides	30	nt
PI427962	Nu2a	Triticum monococcum	aegilopoides	31	nt
PI427987	Nu2a	Triticum monococcum	aegilopoides	32	nt
PI428012	Nu2a	Triticum monococcum	aegilopoides	33	nt
PI503578	Nu2a	Triticum monococcum	aegilopoides	34	nt
PI554596	Nu2a	Triticum monococcum	monococcum	35	nt
PI560725	Nu2a	Triticum monococcum	monococcum	36	nt
PI560869	Nu2a	Triticum monococcum	aegilopoides	37	nt
PI573523	Nu2a	Triticum monococcum	monococcum	38	nt
PI573524	Nu2a	Triticum monococcum	monococcum	39	nt
PI573525	Nu2a	Triticum monococcum	monococcum	40	nt
PI573526	Nu2a	Triticum monococcum	monococcum	41	nt
Clae38	Nu2b	Aegilops comosa		1	nt
Clae39	Nu2b	Aegilops comosa		2	nt
PI542172	Nu2b	Aegilops comosa		3	nt
PI542174	Nu2b	Aegilops comosa		4	nt
PI551017	Nu2b	Aegilops comosa		5	nt
PI551018	Nu2b	Aegilops comosa		6	nt
PI551020	Nu2b	Aegilops comosa		7	nt
PI551021	Nu2b	Aegilops comosa		8	nt
PI551022	Nu2b	Aegilops comosa		9	nt
PI551023	Nu2b	Aegilops comosa		10	nt
PI551027	Nu2b	Aegilops comosa		11	nt
PI551029	Nu2b	Aegilops comosa		12	nt
PI551030	Nu2b	Aegilops comosa		13	nt
PI551032	Nu2b	Aegilops comosa		14	nt
PI551034	Nu2b	Aegilops comosa		15	nt
PI551035	Nu2b	Aegilops comosa		16	nt
PI551036	Nu2b	Aegilops comosa		17	nt
PI551039	Nu2b	Aegilops comosa	subventricosa	18	nt
PI551040	Nu2b	Aegilops comosa	subventricosa	19	nt
PI551041	Nu2b	Aegilops comosa	subventricosa	20	nt
PI551042	Nu2b	Aegilops comosa	subventricosa	21	nt
PI551043	Nu2b	Aegilops comosa	subventricosa	22	nt
PI551044	Nu2b	Aegilops comosa	subventricosa	23	nt
PI604103	Nu2b	Aegilops Longissima		24	nt
PI604106	Nu2b	Aegilops Longissima		25	nt
PI604108	Nu2b	Aegilops Longissima		26	nt
PI604124	Nu2b	Aegilops Longissima		27	nt
PI604125	Nu2b	Aegilops Longissima		28	nt
PI604128	Nu2b	Aegilops Longissima		29	nt
PI604136	Nu2b	Aegilops Longissima		30	nt
PI604139	Nu2b	Aegilops Longissima		31	nt
Clae32	Nu2b	Aegilops sharonensis		32	nt
PI584346	Nu2b	Aegilops sharonensis		33	nt
PI584347	Nu2b	Aegilops sharonensis		34	nt
PI584360	Nu2b	Aegilops sharonensis		35	nt
PI584361	Nu2b	Aegilops sharonensis		36	nt
PI584362	Nu2b	Aegilops sharonensis		37	nt
PI584363	Nu2b	Aegilops sharonensis		38	nt
PI584365	Nu2b	Aegilops sharonensis		39	nt
PI584366	Nu2b	Aegilops sharonensis		40	nt
PI584369	Nu2b	Aegilops sharonensis		41	nt
PI584370	Nu2b	Aegilops sharonensis		42	nt
PI584371	Nu2b	Aegilops sharonensis		43	nt
PI584390	Nu2b	Aegilops sharonensis		44	nt
PI584391	Nu2b	Aegilops sharonensis		45	nt
PI584392	Nu2b	Aegilops sharonensis		46	nt
PI584393	Nu2b	Aegilops sharonensis		47	nt
PI584396	Nu2b	Aegilops sharonensis		48	nt
PI584401	Nu2b	Aegilops sharonensis		49	nt
PI584402	Nu2b	Aegilops sharonensis		50	nt
PI584406	Nu2b	Aegilops sharonensis		51	nt
PI584408	Nu2b	Aegilops sharonensis		52	nt
PI584409	Nu2b	Aegilops sharonensis		53	nt
PI584414	Nu2b	Aegilops sharonensis		54	nt
PI584415	Nu2b	Aegilops sharonensis		55	nt
PI584417	Nu2b	Aegilops sharonensis		56	nt
PI584418	Nu2b	Aegilops sharonensis		57	nt
PI584419	Nu2b	Aegilops sharonensis		58	nt
PI584421	Nu2b	Aegilops sharonensis		59	nt
PI584422	Nu2b	Aegilops sharonensis		60	nt
PI584423	Nu2b	Aegilops sharonensis		61	nt
PI584424	Nu2b	Aegilops sharonensis		62	nt
PI584425	Nu2b	Aegilops sharonensis		63	nt
PI584429	Nu2b	Aegilops sharonensis		64	nt
PI584430	Nu2b	Aegilops sharonensis		65	nt
PI584431	Nu2b	Aegilops sharonensis		66	nt
PI584434	Nu2b	Aegilops sharonensis		67	nt
PI584436	Nu2b	Aegilops sharonensis		68	nt
PI584438	Nu2b	Aegilops sharonensis		69	nt
PI 251478	Nu2b	Dasypyrum villosum		70	nt
PI 598397	Nu2b	Dasypyrum villosum		71	nt
PI 636504	Nu2b	Dasypyrum villosum		72	nt
W6 7282	Nu2b	Dasypyrum villosum		73	nt
W6 7292	Nu2b	Dasypyrum villosum		74	nt
PI236386	Nu2b	Hordeum vulgare	spontaneum	75	nt
PI244772	Nu2b	Hordeum vulgare	spontaneum	76	nt
PI245740	Nu2b	Hordeum vulgare	spontaneum	77	nt
PI293401	Nu2b	Hordeum vulgare	spontaneum	78	nt
PI293402	Nu2b	Hordeum vulgare	spontaneum	79	nt
Beijing16	Nu2b	Triticum aestivum		80	nt
Chuanyu16	Nu2b	Triticum aestivum	Cultivar	81	nt
Gan83(yuan45)-5-4-42	Nu2b	Triticum aestivum	Line	82	nt
Heine Hvede	Nu2b	Triticum aestivum	Exotic	83	nt
Huapei77	Nu2b	Triticum aestivum	Line	84	nt
Ji'nan16	Nu2b	Triticum aestivum	Cultivar	85	nt
Jingzuo210	Nu2b	Triticum aestivum	Cultivar	86	nt
Jingzuo236	Nu2b	Triticum aestivum	Cultivar	87	nt
Jinmai20	Nu2b	Triticum aestivum	Cultivar	88	nt
Jubileina II	Nu2b	Triticum aestivum	Exotic	89	nt
Linmai2	Nu2b	Triticum aestivum	Cultivar	90	nt
Lovrin 13	Nu2b	Triticum aestivum	Exotic	91	nt
Lumai2	Nu2b	Triticum aestivum	Cultivar	92	nt
Lumai15	Nu2b	Triticum aestivum	Cultivar	93	nt
Mengke3A	Nu2b	Triticum aestivum	Cultivar	94	nt
Mian28hongli	Nu2b	Triticum aestivum	Line	95	nt
Mian37hongli	Nu2b	Triticum aestivum	Line	96	nt
Mian38hongli	Nu2b	Triticum aestivum	Line	97	nt
Nanda2419	Nu2b	Triticum aestivum	Cultivar	98	nt
Ningmaizi32(NR87-11-3)	Nu2b	Triticum aestivum	Line	99	nt
Olesen	Nu2b	Triticum aestivum	Exotic	100	nt
Shannong45	Nu2b	Triticum aestivum	Cultivar	101	nt
Shannong8355	Nu2b	Triticum aestivum	Cultivar	102	nt
Tianxuan43	Nu2b	Triticum aestivum	Cultivar	103	nt
Virgilio	Nu2b	Triticum aestivum	Exotic	104	nt
Xiang1479	Nu2b	Triticum aestivum		105	nt
Xiang1791	Nu2b	Triticum aestivum	Line	106	nt
Xiang672-1	Nu2b	Triticum aestivum	Line	107	nt
Xiangnong13744-(19-22)	Nu2b	Triticum aestivum	Line	108	nt
Yangmai5	Nu2b	Triticum aestivum	Cultivar	109	nt
Yu30691-1-4	Nu2b	Triticum aestivum	Line	110	nt
Yumai7	Nu2b	Triticum aestivum	Cultivar	111	nt
Yumai13	Nu2b	Triticum aestivum	Cultivar	112	nt
Yumai15	Nu2b	Triticum aestivum	Cultivar	113	nt
Zhoumai10	Nu2b	Triticum aestivum	Cultivar	114	nt
CItr17672	Nu2b	Triticum monococcum	aegilopoides	115	nt
PI245726	Nu2b	Triticum monococcum	aegilopoides	116	nt
PI352505	Nu2b	Triticum monococcum	aegilopoides	117	nt
PI355519	Nu2b	Triticum monococcum	monococcum	118	nt
PI355520	Nu2b	Triticum monococcum	monococcum	119	nt
PI355521	Nu2b	Triticum monococcum	monococcum	120	nt
PI427510	Nu2b	Triticum monococcum	aegilopoides	121	nt
PI427775	Nu2b	Triticum monococcum	aegilopoides	122	nt
PI427992	Nu2b	Triticum monococcum	aegilopoides	123	nt
PI427995	Nu2b	Triticum monococcum	aegilopoides	124	nt
PI470715	Nu2b	Triticum monococcum	aegilopoides	125	nt
PI560723	Nu2b	Triticum monococcum	monococcum	126	nt
PI466937	Nu2b	Triticum turgidum	dicoccoides	127	nt
PI466938	Nu2b	Triticum turgidum	dicoccoides	128	nt
PI466939	Nu2b	Triticum turgidum	dicoccoides	129	nt
PI466940	Nu2b	Triticum turgidum	dicoccoides	130	nt
PI466941	Nu2b	Triticum turgidum	dicoccoides	131	nt
PI466942	Nu2b	Triticum turgidum	dicoccoides	132	nt
PI466943	Nu2b	Triticum turgidum	dicoccoides	133	nt
PI466944	Nu2b	Triticum turgidum	dicoccoides	134	nt
PI466945	Nu2b	Triticum turgidum	dicoccoides	135	nt
PI466947	Nu2b	Triticum turgidum	dicoccoides	136	nt
PI466948	Nu2b	Triticum turgidum	dicoccoides	137	nt
PI466949	Nu2b	Triticum turgidum	dicoccoides	138	nt
PI467036	Nu2b	Triticum turgidum	dicoccoides	139	nt
PI467041	Nu2b	Triticum turgidum	dicoccoides	140	nt
PI467042	Nu2b	Triticum turgidum	dicoccoides	141	nt
PI467045	Nu2b	Triticum turgidum	dicoccoides	142	nt
PI467046	Nu2b	Triticum turgidum	dicoccoides	143	nt
PI467047	Nu2b	Triticum turgidum	dicoccoides	144	nt
PI467048	Nu2b	Triticum turgidum	dicoccoides	145	nt
PI467051	Nu2b	Triticum turgidum	dicoccoides	146	nt
PI470933	Nu2b	Triticum turgidum	dicoccoides	147	nt
PI470945	Nu2b	Triticum turgidum	dicoccoides	148	nt
PI470946	Nu2b	Triticum turgidum	dicoccoides	149	nt
PI470948	Nu2b	Triticum turgidum	dicoccoides	150	nt
PI470949	Nu2b	Triticum turgidum	dicoccoides	151	nt
PI470950	Nu2b	Triticum turgidum	dicoccoides	152	nt
PI470952	Nu2b	Triticum turgidum	dicoccoides	153	nt
PI470953	Nu2b	Triticum turgidum	dicoccoides	154	nt
PI470956	Nu2b	Triticum turgidum	dicoccoides	155	nt
PI470957	Nu2b	Triticum turgidum	dicoccoides	156	nt
PI470958	Nu2b	Triticum turgidum	dicoccoides	157	nt
PI470959	Nu2b	Triticum turgidum	dicoccoides	158	nt
PI470960	Nu2b	Triticum turgidum	dicoccoides	159	nt
PI470961	Nu2b	Triticum turgidum	dicoccoides	160	nt
PI470962	Nu2b	Triticum turgidum	dicoccoides	161	nt
PI470963	Nu2b	Triticum turgidum	dicoccoides	162	nt
PI470965	Nu2b	Triticum turgidum	dicoccoides	163	nt
PI470966	Nu2b	Triticum turgidum	dicoccoides	164	nt
PI470967	Nu2b	Triticum turgidum	dicoccoides	165	nt
PI470969	Nu2b	Triticum turgidum	dicoccoides	166	nt
PI470970	Nu2b	Triticum turgidum	dicoccoides	167	nt
PI470972	Nu2b	Triticum turgidum	dicoccoides	168	nt
PI470973	Nu2b	Triticum turgidum	dicoccoides	169	nt
PI470975	Nu2b	Triticum turgidum	dicoccoides	170	nt
PI470976	Nu2b	Triticum turgidum	dicoccoides	171	nt
PI470977	Nu2b	Triticum turgidum	dicoccoides	172	nt
PI470978	Nu2b	Triticum turgidum	dicoccoides	173	nt
PI470979	Nu2b	Triticum turgidum	dicoccoides	174	nt
PI470980	Nu2b	Triticum turgidum	dicoccoides	175	nt
PI470983	Nu2b	Triticum turgidum	dicoccoides	176	nt
PI470986	Nu2b	Triticum turgidum	dicoccoides	177	nt
PI470988	Nu2b	Triticum turgidum	dicoccoides	178	nt
PI470990	Nu2b	Triticum turgidum	dicoccoides	179	nt
PI470992	Nu2b	Triticum turgidum	dicoccoides	180	nt
PI470994	Nu2b	Triticum turgidum	dicoccoides	181	nt
PI470996	Nu2b	Triticum turgidum	dicoccoides	182	nt
PI470999	Nu2b	Triticum turgidum	dicoccoides	183	nt
PI471001	Nu2b	Triticum turgidum	dicoccoides	184	nt
PI471002	Nu2b	Triticum turgidum	dicoccoides	185	nt
PI471003	Nu2b	Triticum turgidum	dicoccoides	186	nt
PI471006	Nu2b	Triticum turgidum	dicoccoides	187	nt
PI471009	Nu2b	Triticum turgidum	dicoccoides	188	nt
PI471012	Nu2b	Triticum turgidum	dicoccoides	189	nt
PI471015	Nu2b	Triticum turgidum	dicoccoides	190	nt
PI471017	Nu2b	Triticum turgidum	dicoccoides	191	nt
PI471018	Nu2b	Triticum turgidum	dicoccoides	192	nt
PI471020	Nu2b	Triticum turgidum	dicoccoides	193	nt
PI471021	Nu2b	Triticum turgidum	dicoccoides	194	nt
PI471022	Nu2b	Triticum turgidum	dicoccoides	195	nt
PI471024	Nu2b	Triticum turgidum	dicoccoides	196	nt
PI471025	Nu2b	Triticum turgidum	dicoccoides	197	nt
PI471026	Nu2b	Triticum turgidum	dicoccoides	198	nt
PI471027	Nu2b	Triticum turgidum	dicoccoides	199	nt
PI471028	Nu2b	Triticum turgidum	dicoccoides	200	nt
PI471029	Nu2b	Triticum turgidum	dicoccoides	201	nt
PI471031	Nu2b	Triticum turgidum	dicoccoides	202	nt
PI471042	Nu2b	Triticum turgidum	dicoccoides	203	nt
PI471043	Nu2b	Triticum turgidum	dicoccoides	204	nt
PI471044	Nu2b	Triticum turgidum	dicoccoides	205	nt
PI471045	Nu2b	Triticum turgidum	dicoccoides	206	nt
PI471046	Nu2b	Triticum turgidum	dicoccoides	207	nt
PI471047	Nu2b	Triticum turgidum	dicoccoides	208	nt
PI471054	Nu2b	Triticum turgidum	dicoccoides	209	nt
PI471057	Nu2b	Triticum turgidum	dicoccoides	210	nt
PI471062	Nu2b	Triticum turgidum	dicoccoides	211	nt
PI471068	Nu2b	Triticum turgidum	dicoccoides	212	nt
PI471070	Nu2b	Triticum turgidum	dicoccoides	213	nt
PI471071	Nu2b	Triticum turgidum	dicoccoides	214	nt
PI471072	Nu2b	Triticum turgidum	dicoccoides	215	nt
PI471073	Nu2b	Triticum turgidum	dicoccoides	216	nt
PI471601	Nu2b	Triticum turgidum	dicoccoides	217	nt
PI471602	Nu2b	Triticum turgidum	dicoccoides	218	nt
PI471604	Nu2b	Triticum turgidum	dicoccoides	219	nt
PI471605	Nu2b	Triticum turgidum	dicoccoides	220	nt
PI471607	Nu2b	Triticum turgidum	dicoccoides	221	nt
PI471611	Nu2b	Triticum turgidum	dicoccoides	222	nt
PI471614	Nu2b	Triticum turgidum	dicoccoides	223	nt
PI471621	Nu2b	Triticum turgidum	dicoccoides	224	nt
PI471622	Nu2b	Triticum turgidum	dicoccoides	225	nt
PI471623	Nu2b	Triticum turgidum	dicoccoides	226	nt
PI471624	Nu2b	Triticum turgidum	dicoccoides	227	nt
PI471625	Nu2b	Triticum turgidum	dicoccoides	228	nt
PI471626	Nu2b	Triticum turgidum	dicoccoides	229	nt
PI471628	Nu2b	Triticum turgidum	dicoccoides	230	nt
PI471629	Nu2b	Triticum turgidum	dicoccoides	231	nt
PI487252	Nu2b	Triticum turgidum	dicoccoides	232	nt
PI487256	Nu2b	Triticum turgidum	dicoccoides	233	nt
PI487257	Nu2b	Triticum turgidum	dicoccoides	234	nt
PI487258	Nu2b	Triticum turgidum	dicoccoides	235	nt
PI487260	Nu2b	Triticum turgidum	dicoccoides	236	nt
PI487261	Nu2b	Triticum turgidum	dicoccoides	237	nt
PI538700	Nu2b	Triticum turgidum	dicoccoides	238	nt
PI538701	Nu2b	Triticum turgidum	dicoccoides	239	nt
PI538702	Nu2b	Triticum turgidum	dicoccoides	240	nt
PI538703	Nu2b	Triticum turgidum	dicoccoides	241	nt
PI538704	Nu2b	Triticum turgidum	dicoccoides	242	nt
PI538705	Nu2b	Triticum turgidum	dicoccoides	243	nt
PI538706	Nu2b	Triticum turgidum	dicoccoides	244	nt
PI538707	Nu2b	Triticum turgidum	dicoccoides	245	nt
PI538710	Nu2b	Triticum turgidum	dicoccoides	246	nt
PI538712	Nu2b	Triticum turgidum	dicoccoides	247	nt
PI538714	Nu2b	Triticum turgidum	dicoccoides	248	nt
PI538715	Nu2b	Triticum turgidum	dicoccoides	249	nt
PI538719	Nu2b	Triticum turgidum	dicoccoides	250	nt
aThe Ae. tauschii accessions were received from Dr. H.E. Bockelman at the USDA-ARS, Aberdeen, ID, USA. Synthetic hexaploid wheat (SHW) were from Dr. T. Payne at the International Maize and Wheat Improvement Center, El Batán, Texcoco, México. bNot tested (nt).
