# Supplementary material for: An ancestral NB-LRR with duplicated 3′UTRs confers stripe rust resistance in wheat and barley
Source: Nat Commun. 2019 Sep 6;10:4023. doi: 10.1038/s41467-019-11872-9 (PMC6731223; doi:10.1038/s41467-019-11872-9)
Supplement: Supplementary file 11 — Source Data [file 41467_2019_11872_MOESM11_ESM.xlsx]

## Sheet: Fig. 1a
Fig. 1a

## Sheet: Fig. 2
Fig. 2

## Sheet: Supp. Fig. 3a-b
Supplementary Fig. 3a-b

## Sheet: Supp. Fig. 3c-e
Supplementary Figure 3c-e
	Experiments	Treatment	Targets	Primers	CT_Actin (P223+P224)	CT_Target	Power 1	Power 2
	Stage	2L	TV1	P215+P216	27.9625	27.7489	1.15953	1.15953
	Stage	2L	TV1	P215+P216	24.761	28.2955	0.0862996	0.0862996
	Stage	2L	TV1	P215+P216	26.4117	26.7928	0.767886	0.767886
	Stage	2L	TV1	P215+P216	26.618	27.1381	0.69731	0.69731
	Stage	2L	TV1	P215+P216	26.6853	28.0715	0.382577	0.382577
	Stage	2L	TV1	P215+P216	25.7657	27.0155	0.420514	0.420514
	Stage	4L	TV1	P215+P216	25.9419	26.9333	0.502983	0.502983
	Stage	4L	TV1	P215+P216	27.2884	28.8573	0.337066	0.337066
	Stage	4L	TV1	P215+P216	25.9483	27.0522	0.465246	0.465246
	Stage	4L	TV1	P215+P216	24.7253	25.4216	0.617135	0.617135
	Stage	4L	TV1	P215+P216	25.6811	23.8497	3.55891	3.55891
	Stage	4L	TV1	P215+P216	26.3749	27.9256	0.341361	0.341361
	Stage	6L	TV1	P215+P216	26.2888	27.9062	0.325921	0.325921
	Stage	6L	TV1	P215+P216	25.7992	28.0994	0.203032	0.203032
	Stage	6L	TV1	P215+P216	25.2763	27.5205	0.211077	0.211077
	Stage	6L	TV1	P215+P216	28.5675	28.3653	1.15043	1.15043
	Stage	6L	TV1	P215+P216	27.3258	28.792	0.361929	0.361929
	Stage	6L	TV1	P215+P216	27.5287	29.2154	0.310646	0.310646
	Stage	8L	TV1	P215+P216	25.4838	28.4214	0.130525	0.130525
	Stage	8L	TV1	P215+P216	25.5384	27.9834	0.183642	0.183642
	Stage	8L	TV1	P215+P216	27.3225	29.3908	0.238455	0.238455
	Stage	8L	TV1	P215+P216	25.9647	26.0853	0.919752	0.919752
	Stage	8L	TV1	P215+P216	27.0349	29.705	0.157112	0.157112
	Stage	8L	TV1	P215+P216	26.4908	29.2649	0.14619	0.14619
	Stage	2L	TV2	P217+P218	28.4948	33.9409	0.0229378	0.0229378
	Stage	2L	TV2	P217+P218	26.2696	32.9412	0.00980946	0.00980946
	Stage	2L	TV2	P217+P218	26.4465	32.3987	0.0161512	0.0161512
	Stage	2L	TV2	P217+P218	25.6612	32.3178	0.00991181	0.00991181
	Stage	2L	TV2	P217+P218	26.0401	32.0114	0.0159389	0.0159389
	Stage	2L	TV2	P217+P218	25.9111	31.7408	0.017583	0.017583
	Stage	4L	TV2	P217+P218	25.6011	32.5743	0.00795869	0.00795869
	Stage	4L	TV2	P217+P218	27.2015	34.0926	0.0084251	0.0084251
	Stage	4L	TV2	P217+P218	26.968	31.751	0.0363221	0.0363221
	Stage	4L	TV2	P217+P218	26.9571	32.3933	0.0230961	0.0230961
	Stage	4L	TV2	P217+P218	26.667	32.7866	0.0143816	0.0143816
	Stage	4L	TV2	P217+P218	28.4898	35.9407	0.00571582	0.00571582
	Stage	6L	TV2	P217+P218	27.4634	35.7671	0.00316476	0.00316476
	Stage	6L	TV2	P217+P218	26.5073	33.9636	0.00569429	0.00569429
	Stage	6L	TV2	P217+P218	26.6941	34.5423	0.00433966	0.00433966
	Stage	6L	TV2	P217+P218	27.6876	34.9908	0.0063315	0.0063315
	Stage	6L	TV2	P217+P218	27.0472	34.6095	0.00529076	0.00529076
	Stage	6L	TV2	P217+P218	27.6441	36.9459	0.00158453	0.00158453
	Stage	8L	TV2	P217+P218	25.1939	32.5471	0.00611599	0.00611599
	Stage	8L	TV2	P217+P218	25.763	33.6935	0.0040991	0.0040991
	Stage	8L	TV2	P217+P218	28.7488	33.0389	0.0511126	0.0511126
	Stage	8L	TV2	P217+P218	26.3971	34.745	0.00306922	0.00306922
	Stage	8L	TV2	P217+P218	27.8612	34.6023	0.00934837	0.00934837
	Stage	8L	TV2	P217+P218	27.3458	Undetermined	#VALUE!	0
	Stage	2L	TV3	P219+P220	27.9625	34.4812	0.0109061	0.0109061
	Stage	2L	TV3	P219+P220	24.761	31.8604	0.0072924	0.0072924
	Stage	2L	TV3	P219+P220	26.4117	32.3624	0.0161689	0.0161689
	Stage	2L	TV3	P219+P220	26.618	32.8274	0.0135137	0.0135137
	Stage	2L	TV3	P219+P220	26.6853	33.9097	0.00668747	0.00668747
	Stage	2L	TV3	P219+P220	25.7657	32.6293	0.00858725	0.00858725
	Stage	4L	TV3	P219+P220	25.9419	31.6759	0.0187886	0.0187886
	Stage	4L	TV3	P219+P220	27.2884	33.2457	0.0160946	0.0160946
	Stage	4L	TV3	P219+P220	25.9483	31.7927	0.017404	0.017404
	Stage	4L	TV3	P219+P220	24.7253	31.644	0.00826543	0.00826543
	Stage	4L	TV3	P219+P220	25.6811	31.2632	0.020875	0.020875
	Stage	4L	TV3	P219+P220	26.3749	34.5198	0.00353311	0.00353311
	Stage	6L	TV3	P219+P220	26.2888	31.8564	0.0210864	0.0210864
	Stage	6L	TV3	P219+P220	25.7992	33.0336	0.0066405	0.0066405
	Stage	6L	TV3	P219+P220	25.2763	33.3229	0.00378227	0.00378227
	Stage	6L	TV3	P219+P220	28.5675	34.2819	0.0190453	0.0190453
	Stage	6L	TV3	P219+P220	27.3258	35.1036	0.00455654	0.00455654
	Stage	6L	TV3	P219+P220	27.5287	34.3347	0.00893708	0.00893708
	Stage	8L	TV3	P219+P220	25.4838	25.7676	0.821416	.
	Stage	8L	TV3	P219+P220	25.5384	32.6185	0.00739037	0.00739037
	Stage	8L	TV3	P219+P220	27.3225	34.6984	0.0060207	0.0060207
	Stage	8L	TV3	P219+P220	25.9647	33.2873	0.00624706	0.00624706
	Stage	8L	TV3	P219+P220	27.0349	32.9043	0.0171056	0.0171056
	Stage	8L	TV3	P219+P220	26.4908	33.8313	0.00617028	0.00617028
	Stage	2L	TV4+	P221+P222	28.4948	28.8469	0.783414	0.783414
	Stage	2L	TV4+	P221+P222	26.2696	27.4781	0.432717	0.432717
	Stage	2L	TV4+	P221+P222	26.4465	27.2039	0.591568	0.591568
	Stage	2L	TV4+	P221+P222	25.6612	29.1759	0.0874905	0.0874905
	Stage	2L	TV4+	P221+P222	26.0401	29.3884	0.098189	0.098189
	Stage	2L	TV4+	P221+P222	25.9111	Undetermined	#VALUE!	0
	Stage	4L	TV4+	P221+P222	25.6011	26.9294	0.398236	0.398236
	Stage	4L	TV4+	P221+P222	27.2015	29.0965	0.268884	0.268884
	Stage	4L	TV4+	P221+P222	26.968	29.9771	0.124215	0.124215
	Stage	4L	TV4+	P221+P222	26.9571	26.6802	1.21158	1.21158
	Stage	4L	TV4+	P221+P222	26.667	26.6746	0.994714	0.994714
	Stage	4L	TV4+	P221+P222	28.4898	28.864	0.771553	0.771553
	Stage	6L	TV4+	P221+P222	27.4634	28.2579	0.576553	0.576553
	Stage	6L	TV4+	P221+P222	26.5073	27.4258	0.529067	0.529067
	Stage	6L	TV4+	P221+P222	26.6941	28.3999	0.306545	0.306545
	Stage	6L	TV4+	P221+P222	27.6876	30.9915	0.101257	0.101257
	Stage	6L	TV4+	P221+P222	27.0472	Undetermined	#VALUE!	0
	Stage	6L	TV4+	P221+P222	27.6441	34.7503	0.00725847	0.00725847
	Stage	8L	TV4+	P221+P222	25.1939	27.1345	0.26051	0.26051
	Stage	8L	TV4+	P221+P222	25.763	33.9955	0.00332475	0.00332475
	Stage	8L	TV4+	P221+P222	28.7488	33.8887	0.0283618	0.0283618
	Stage	8L	TV4+	P221+P222	26.3971	27.4811	0.471707	0.471707
	Stage	8L	TV4+	P221+P222	27.8612	27.5598	1.23238	1.23238
	Stage	8L	TV4+	P221+P222	27.3458	27.933	0.665624	0.665624
	Tem	T10D1	TV1	P215+P216	26.8231	27.9117	0.470191	0.470191
	Tem	T10D1	TV1	P215+P216	28.5209	29.4194	0.536472	0.536472
	Tem	T10D1	TV1	P215+P216	24.6845	26.9278	0.211189	0.211189
	Tem	T10D1	TV1	P215+P216	24.7358	26.9308	0.218388	0.218388
	Tem	T10D1	TV1	P215+P216	24.7986	25.3079	0.702558	0.702558
	Tem	T10D1	TV1	P215+P216	25.9903	28.7391	0.148781	0.148781
	Tem	T10D3	TV1	P215+P216	25.0964	27.8703	0.146209	0.146209
	Tem	T10D3	TV1	P215+P216	24.6616	27.4195	0.147835	0.147835
	Tem	T10D3	TV1	P215+P216	25.911	28.7007	0.144615	0.144615
	Tem	T10D3	TV1	P215+P216	25.6393	27.158	0.349019	0.349019
	Tem	T10D3	TV1	P215+P216	24.3724	26.5746	0.217312	0.217312
	Tem	T10D3	TV1	P215+P216	24.7894	27.6236	0.140222	0.140222
	Tem	T25D2	TV1	P215+P216	23.9315	25.7312	0.287224	0.287224
	Tem	T25D2	TV1	P215+P216	23.7525	26.8785	0.114547	0.114547
	Tem	T25D2	TV1	P215+P216	24.941	26.9539	0.247782	0.247782
	Tem	T25D2	TV1	P215+P216	24.5455	27.5946	0.120814	0.120814
	Tem	T25D2	TV1	P215+P216	24.1773	26.5759	0.189648	0.189648
	Tem	T25D2	TV1	P215+P216	25.6554	28.764	0.115937	0.115937
	Tem	T25D4	TV1	P215+P216	23.263	25.7754	0.175273	0.175273
	Tem	T25D4	TV1	P215+P216	24.6019	25.9423	0.394894	0.394894
	Tem	T25D4	TV1	P215+P216	23.4625	26.3455	0.135559	0.135559
	Tem	T25D4	TV1	P215+P216	22.9465	24.9089	0.256589	0.256589
	Tem	T25D4	TV1	P215+P216	26.0027	28.3279	0.199552	0.199552
	Tem	T25D4	TV1	P215+P216	23.5927	25.4171	0.282351	0.282351
	Tem	T10D1	TV2	P217+P218	27.0127	35.3615	0.00306724	0.00306724
	Tem	T10D1	TV2	P217+P218	28.8682	36.385	0.0054603	0.0054603
	Tem	T10D1	TV2	P217+P218	24.5081	34.4639	0.00100694	0.00100694
	Tem	T10D1	TV2	P217+P218	24.4791	34.4208	0.00101688	0.00101688
	Tem	T10D1	TV2	P217+P218	24.7168	33.7933	0.00185234	0.00185234
	Tem	T10D1	TV2	P217+P218	24.963	34.703	0.00116937	0.00116937
	Tem	T10D3	TV2	P217+P218	24.6786	34.0832	0.00147556	0.00147556
	Tem	T10D3	TV2	P217+P218	24.9094	35.1319	0.000836965	0.000836965
	Tem	T10D3	TV2	P217+P218	25.9527	36.969	0.000482792	0.000482792
	Tem	T10D3	TV2	P217+P218	25.2977	34.1155	0.00221613	0.00221613
	Tem	T10D3	TV2	P217+P218	24.9072	34.4629	0.00132872	0.00132872
	Tem	T10D3	TV2	P217+P218	25.228	36.9436	0.00029734	0.00029734
	Tem	T25D2	TV2	P217+P218	23.9428	30.8217	0.00849667	0.00849667
	Tem	T25D2	TV2	P217+P218	23.9323	32.4169	0.0027918	0.0027918
	Tem	T25D2	TV2	P217+P218	24.6615	31.7922	0.00713573	0.00713573
	Tem	T25D2	TV2	P217+P218	24.8905	33.2498	0.00304514	0.00304514
	Tem	T25D2	TV2	P217+P218	23.8085	30.786	0.00793507	0.00793507
	Tem	T25D2	TV2	P217+P218	25.7557	34.663	0.00208276	0.00208276
	Tem	T25D4	TV2	P217+P218	23.4556	32.0311	0.00262122	0.00262122
	Tem	T25D4	TV2	P217+P218	24.0205	31.6785	0.00495136	0.00495136
	Tem	T25D4	TV2	P217+P218	24.2384	32.6426	0.00295177	0.00295177
	Tem	T25D4	TV2	P217+P218	22.7969	30.1055	0.00630771	0.00630771
	Tem	T25D4	TV2	P217+P218	25.916	33.1887	0.00646704	0.00646704
	Tem	T25D4	TV2	P217+P218	23.2665	30.4604	0.00682977	0.00682977
	Tem	T10D1	TV3	P219+P220	26.8231	7.52009	646802	.
	Tem	T10D1	TV3	P219+P220	28.5209	22.2027	79.7945	.
	Tem	T10D1	TV3	P219+P220	24.6845	30.7306	0.015133	0.015133
	Tem	T10D1	TV3	P219+P220	24.7358	32.0709	0.0061933	0.0061933
	Tem	T10D1	TV3	P219+P220	24.7986	31.9485	0.00704157	0.00704157
	Tem	T10D1	TV3	P219+P220	25.9903	34.9286	0.0020386	0.0020386
	Tem	T10D3	TV3	P219+P220	25.0964	33.3455	0.00328692	0.00328692
	Tem	T10D3	TV3	P219+P220	24.6616	33.3651	0.00239876	0.00239876
	Tem	T10D3	TV3	P219+P220	25.911	36.8217	0.000519474	0.000519474
	Tem	T10D3	TV3	P219+P220	25.6393	33.8496	0.00337646	0.00337646
	Tem	T10D3	TV3	P219+P220	24.3724	23.1641	2.31068	.
	Tem	T10D3	TV3	P219+P220	24.7894	33.705	0.0020708	0.0020708
	Tem	T25D2	TV3	P219+P220	23.9315	31.641	0.00477752	0.00477752
	Tem	T25D2	TV3	P219+P220	23.7525	31.6266	0.00426239	0.00426239
	Tem	T25D2	TV3	P219+P220	24.941	30.9768	0.0152417	0.0152417
	Tem	T25D2	TV3	P219+P220	24.5455	33.7499	0.00169511	0.00169511
	Tem	T25D2	TV3	P219+P220	24.1773	31.8958	0.00474787	0.00474787
	Tem	T25D2	TV3	P219+P220	25.6554	34.3349	0.00243908	0.00243908
	Tem	T25D4	TV3	P219+P220	23.263	31.0044	0.00467322	0.00467322
	Tem	T25D4	TV3	P219+P220	24.6019	32.6129	0.00387656	0.00387656
	Tem	T25D4	TV3	P219+P220	23.4625	31.0959	0.00503641	0.00503641
	Tem	T25D4	TV3	P219+P220	22.9465	31.0651	0.003598	0.003598
	Tem	T25D4	TV3	P219+P220	26.0027	34.7451	0.00233504	0.00233504
	Tem	T25D4	TV3	P219+P220	23.5927	32.4145	0.00220981	0.00220981
	Tem	T10D1	TV4+	P221+P222	27.0127	29.6921	0.156103	0.156103
	Tem	T10D1	TV4+	P221+P222	28.8682	30.9844	0.230658	0.230658
	Tem	T10D1	TV4+	P221+P222	24.5081	26.9677	0.181795	0.181795
	Tem	T10D1	TV4+	P221+P222	24.4791	27.6496	0.111071	0.111071
	Tem	T10D1	TV4+	P221+P222	24.7168	26.4593	0.298849	0.298849
	Tem	T10D1	TV4+	P221+P222	24.963	28.2833	0.10011	0.10011
	Tem	T10D3	TV4+	P221+P222	24.6786	28.2279	0.0854229	0.0854229
	Tem	T10D3	TV4+	P221+P222	24.9094	28.8154	0.0667065	0.0667065
	Tem	T10D3	TV4+	P221+P222	25.9527	29.7995	0.0695013	0.0695013
	Tem	T10D3	TV4+	P221+P222	25.2977	28.0904	0.144323	0.144323
	Tem	T10D3	TV4+	P221+P222	24.9072	28.0244	0.115246	0.115246
	Tem	T10D3	TV4+	P221+P222	25.228	28.7022	0.0899816	0.0899816
	Tem	T25D2	TV4+	P221+P222	23.9428	27.9299	0.0630641	0.0630641
	Tem	T25D2	TV4+	P221+P222	23.9323	28.5351	0.0411537	0.0411537
	Tem	T25D2	TV4+	P221+P222	24.6615	28.8508	0.0548138	0.0548138
	Tem	T25D2	TV4+	P221+P222	24.8905	29.7933	0.0334279	0.0334279
	Tem	T25D2	TV4+	P221+P222	23.8085	27.4151	0.0820944	0.0820944
	Tem	T25D2	TV4+	P221+P222	25.7557	29.3955	0.0802268	0.0802268
	Tem	T25D4	TV4+	P221+P222	23.4556	27.6394	0.0550224	0.0550224
	Tem	T25D4	TV4+	P221+P222	24.0205	28.5977	0.0418923	0.0418923
	Tem	T25D4	TV4+	P221+P222	24.2384	27.8053	0.0843838	0.0843838
	Tem	T25D4	TV4+	P221+P222	22.7969	26.9291	0.0570254	0.0570254
	Tem	T25D4	TV4+	P221+P222	25.916	30.4029	0.0445968	0.0445968
	Tem	T25D4	TV4+	P221+P222	23.2665	26.9781	0.0763274	0.0763274
	Pst	MockD0	TV1	P215+P216	25.9649	26.9577	0.502492	0.502492
	Pst	MockD0	TV1	P215+P216	24.7388	25.9014	0.446702	0.446702
	Pst	MockD0	TV1	P215+P216	24.3369	25.3703	0.48855	0.48855
	Pst	MockD0	TV1	P215+P216	24.6529	25.7977	0.45225	0.45225
	Pst	MockD0	TV1	P215+P216	24.6777	26.1642	0.356873	0.356873
	Pst	MockD0	TV1	P215+P216	25.0834	26.2142	0.456689	0.456689
	Pst	PstD0	TV1	P215+P216	25.6853	26.5489	0.549596	0.549596
	Pst	PstD0	TV1	P215+P216	24.4933	25.932	0.368905	0.368905
	Pst	PstD0	TV1	P215+P216	24.099	24.9646	0.548797	0.548797
	Pst	PstD0	TV1	P215+P216	24.6634	25.9783	0.40196	0.40196
	Pst	PstD0	TV1	P215+P216	24.7498	26.2823	0.345673	0.345673
	Pst	PstD0	TV1	P215+P216	25.0609	26.676	0.326459	0.326459
	Pst	MockD1	TV1	P215+P216	25.9714	28.5426	0.168265	0.168265
	Pst	MockD1	TV1	P215+P216	25.8037	28.5911	0.144848	0.144848
	Pst	MockD1	TV1	P215+P216	26.0458	28.9202	0.136369	0.136369
	Pst	MockD1	TV1	P215+P216	25.4519	26.8578	0.377385	0.377385
	Pst	MockD1	TV1	P215+P216	26.8126	27.5802	0.587377	0.587377
	Pst	MockD1	TV1	P215+P216	26.5129	27.1692	0.634501	0.634501
	Pst	PstD1	TV1	P215+P216	24.9552	27.1799	0.213943	0.213943
	Pst	PstD1	TV1	P215+P216	25.4847	27.3373	0.276891	0.276891
	Pst	PstD1	TV1	P215+P216	25.9568	28.3557	0.189616	0.189616
	Pst	PstD1	TV1	P215+P216	26.455	26.9052	0.731957	0.731957
	Pst	PstD1	TV1	P215+P216	25.1562	26.3254	0.444672	0.444672
	Pst	PstD1	TV1	P215+P216	27.0213	27.7858	0.58865	0.58865
	Pst	MockD2	TV1	P215+P216	25.9456	26.7967	0.554356	0.554356
	Pst	MockD2	TV1	P215+P216	25.6709	27.0221	0.391972	0.391972
	Pst	MockD2	TV1	P215+P216	25.9722	26.9913	0.49341	0.49341
	Pst	MockD2	TV1	P215+P216	25.3045	28.0241	0.151818	0.151818
	Pst	MockD2	TV1	P215+P216	25.1158	29.279	0.0558167	0.0558167
	Pst	MockD2	TV1	P215+P216	25.4389	28.2584	0.141659	0.141659
	Pst	PstD2	TV1	P215+P216	26.4142	27.8372	0.372932	0.372932
	Pst	PstD2	TV1	P215+P216	25.0384	26.8201	0.290855	0.290855
	Pst	PstD2	TV1	P215+P216	25.1192	26.8781	0.295462	0.295462
	Pst	PstD2	TV1	P215+P216	25.8352	29.0934	0.104516	0.104516
	Pst	PstD2	TV1	P215+P216	26.3839	28.7463	0.194471	0.194471
	Pst	PstD2	TV1	P215+P216	25.8776	28.7998	0.131926	0.131926
	Pst	MockD3	TV1	P215+P216	25.9567	26.4436	0.713556	0.713556
	Pst	MockD3	TV1	P215+P216	26.1667	26.9099	0.597376	0.597376
	Pst	MockD3	TV1	P215+P216	26.178	26.9316	0.593102	0.593102
	Pst	MockD3	TV1	P215+P216	26.8152	27.3525	0.689015	0.689015
	Pst	MockD3	TV1	P215+P216	27.0053	27.4719	0.723671	0.723671
	Pst	MockD3	TV1	P215+P216	26.3496	26.9659	0.652343	0.652343
	Pst	PstD3	TV1	P215+P216	24.4784	25.2055	0.604113	0.604113
	Pst	PstD3	TV1	P215+P216	24.1896	24.9673	0.583304	0.583304
	Pst	PstD3	TV1	P215+P216	23.8589	24.2562	0.759285	0.759285
	Pst	PstD3	TV1	P215+P216	25.013	24.7062	1.23697	1.23697
	Pst	PstD3	TV1	P215+P216	25.9567	26.2582	0.811383	0.811383
	Pst	PstD3	TV1	P215+P216	25.0543	23.9843	2.09933	2.09933
	Pst	MockD5	TV1	P215+P216	24.5922	26.5724	0.253453	0.253453
	Pst	MockD5	TV1	P215+P216	24.0195	27.0183	0.125107	0.125107
	Pst	MockD5	TV1	P215+P216	26.1495	29.5189	0.096765	0.096765
	Pst	MockD5	TV1	P215+P216	23.9403	26.2238	0.205394	0.205394
	Pst	MockD5	TV1	P215+P216	24.2803	26.8017	0.174172	0.174172
	Pst	MockD5	TV1	P215+P216	25.2518	27.6573	0.188739	0.188739
	Pst	PstD5	TV1	P215+P216	24.2536	26.6952	0.184078	0.184078
	Pst	PstD5	TV1	P215+P216	24.4855	25.8517	0.387906	0.387906
	Pst	PstD5	TV1	P215+P216	24.2269	26.4886	0.208535	0.208535
	Pst	PstD5	TV1	P215+P216	23.9793	26.0277	0.241764	0.241764
	Pst	PstD5	TV1	P215+P216	24.5515	26.6098	0.240097	0.240097
	Pst	PstD5	TV1	P215+P216	23.439	25.9641	0.173731	0.173731
	Pst	MockD7	TV1	P215+P216	24.7158	27.0762	0.194738	0.194738
	Pst	MockD7	TV1	P215+P216	25.3252	26.9732	0.319082	0.319082
	Pst	MockD7	TV1	P215+P216	24.9916	27.0623	0.238042	0.238042
	Pst	MockD7	TV1	P215+P216	24.5486	26.3663	0.283668	0.283668
	Pst	MockD7	TV1	P215+P216	25.1783	26.9145	0.300155	0.300155
	Pst	MockD7	TV1	P215+P216	24.5081	26.3391	0.281075	0.281075
	Pst	PstD7	TV1	P215+P216	24.5442	25.9513	0.377075	0.377075
	Pst	PstD7	TV1	P215+P216	24.6529	26.399	0.298105	0.298105
	Pst	PstD7	TV1	P215+P216	22.8063	25.0082	0.217359	0.217359
	Pst	PstD7	TV1	P215+P216	24.2867	25.0042	0.608163	0.608163
	Pst	PstD7	TV1	P215+P216	25.1902	27.1382	0.259162	0.259162
	Pst	PstD7	TV1	P215+P216	24.1428	25.658	0.349829	0.349829
	Pst	MockD10	TV1	P215+P216	25.9128	28.4016	0.178149	0.178149
	Pst	MockD10	TV1	P215+P216	25.2178	27.764	0.171207	0.171207
	Pst	MockD10	TV1	P215+P216	24.5412	27.5041	0.128256	0.128256
	Pst	MockD10	TV1	P215+P216	23.765	27.1768	0.0939598	0.0939598
	Pst	MockD10	TV1	P215+P216	24.1118	26.9809	0.136866	0.136866
	Pst	MockD10	TV1	P215+P216	24.5849	27.8036	0.107416	0.107416
	Pst	PstD10	TV1	P215+P216	23.8325	26.9604	0.1144	0.1144
	Pst	PstD10	TV1	P215+P216	24.568	26.7259	0.224081	0.224081
	Pst	PstD10	TV1	P215+P216	24.1568	27.0316	0.13633	0.13633
	Pst	PstD10	TV1	P215+P216	23.3236	25.8413	0.174613	0.174613
	Pst	PstD10	TV1	P215+P216	23.2557	25.8416	0.166557	0.166557
	Pst	PstD10	TV1	P215+P216	23.3842	26.2732	0.135	0.135
	Pst	MockD14	TV1	P215+P216	25.6775	26.1705	0.710539	0.710539
	Pst	MockD14	TV1	P215+P216	25.3303	25.5175	0.878346	0.878346
	Pst	MockD14	TV1	P215+P216	26.0308	26.6013	0.673403	0.673403
	Pst	MockD14	TV1	P215+P216	25.6886	26.3375	0.637731	0.637731
	Pst	MockD14	TV1	P215+P216	25.0706	25.8426	0.585629	0.585629
	Pst	MockD14	TV1	P215+P216	26.0403	26.4064	0.775833	0.775833
	Pst	PstD14	TV1	P215+P216	24.5855	24.8621	0.825507	0.825507
	Pst	PstD14	TV1	P215+P216	24.9435	24.5932	1.27477	1.27477
	Pst	PstD14	TV1	P215+P216	24.6715	24.0705	1.51682	1.51682
	Pst	PstD14	TV1	P215+P216	24.0844	24.6523	0.674601	0.674601
	Pst	PstD14	TV1	P215+P216	24.2091	24.4006	0.87569	0.87569
	Pst	PstD14	TV1	P215+P216	23.8973	24.1484	0.840284	0.840284
	Pst	MockD0	TV2	P217+P218	25.6569	32.7061	0.0075503	0.0075503
	Pst	MockD0	TV2	P217+P218	24.4262	32.0906	0.00492933	0.00492933
	Pst	MockD0	TV2	P217+P218	24.138	31.8633	0.00472561	0.00472561
	Pst	MockD0	TV2	P217+P218	24.3486	31.9855	0.00502403	0.00502403
	Pst	MockD0	TV2	P217+P218	24.6936	32.3689	0.0048923	0.0048923
	Pst	MockD0	TV2	P217+P218	24.6571	32.4169	0.00461408	0.00461408
	Pst	PstD0	TV2	P217+P218	25.2675	33.0393	0.0045758	0.0045758
	Pst	PstD0	TV2	P217+P218	24.5117	32.2568	0.00466098	0.00466098
	Pst	PstD0	TV2	P217+P218	24.5692	31.6361	0.00745866	0.00745866
	Pst	PstD0	TV2	P217+P218	24.694	32.0751	0.00599905	0.00599905
	Pst	PstD0	TV2	P217+P218	24.8495	32.27	0.00583743	0.00583743
	Pst	PstD0	TV2	P217+P218	25.0044	32.2539	0.00657188	0.00657188
	Pst	MockD1	TV2	P217+P218	25.9495	34.8112	0.00214974	0.00214974
	Pst	MockD1	TV2	P217+P218	25.9688	34.7375	0.00229268	0.00229268
	Pst	MockD1	TV2	P217+P218	25.8211	35.3983	0.00130906	0.00130906
	Pst	MockD1	TV2	P217+P218	25.4816	35.5261	0.000946897	0.000946897
	Pst	MockD1	TV2	P217+P218	25.9537	36.9409	0.000492628	0.000492628
	Pst	MockD1	TV2	P217+P218	26.1518	34.4874	0.00309562	0.00309562
	Pst	PstD1	TV2	P217+P218	24.8085	34.1611	0.00152955	0.00152955
	Pst	PstD1	TV2	P217+P218	25.6433	33.5822	0.00407532	0.00407532
	Pst	PstD1	TV2	P217+P218	25.8844	34.6807	0.00224934	0.00224934
	Pst	PstD1	TV2	P217+P218	25.2803	33.9581	0.00244193	0.00244193
	Pst	PstD1	TV2	P217+P218	24.8568	33.1416	0.00320649	0.00320649
	Pst	PstD1	TV2	P217+P218	26.5629	34.8206	0.00326741	0.00326741
	Pst	MockD2	TV2	P217+P218	25.5677	34.887	0.00156538	0.00156538
	Pst	MockD2	TV2	P217+P218	25.1669	34.8517	0.00121502	0.00121502
	Pst	MockD2	TV2	P217+P218	25.1228	34.758	0.00125752	0.00125752
	Pst	MockD2	TV2	P217+P218	25.5036	35.9315	0.0007259	0.0007259
	Pst	MockD2	TV2	P217+P218	26.5727	Undetermined	#VALUE!	0
	Pst	MockD2	TV2	P217+P218	25.1371	34.6111	0.0014062	0.0014062
	Pst	PstD2	TV2	P217+P218	25.5727	34.1231	0.00266729	0.00266729
	Pst	PstD2	TV2	P217+P218	24.9831	33.8888	0.00208499	0.00208499
	Pst	PstD2	TV2	P217+P218	25.3763	34.3605	0.00197472	0.00197472
	Pst	PstD2	TV2	P217+P218	25.5473	33.8405	0.00318787	0.00318787
	Pst	PstD2	TV2	P217+P218	25.2688	34.2142	0.00202845	0.00202845
	Pst	PstD2	TV2	P217+P218	25.1801	34.5951	0.00146495	0.00146495
	Pst	MockD3	TV2	P217+P218	26.3314	31.8947	0.0211483	0.0211483
	Pst	MockD3	TV2	P217+P218	26.2946	33.5095	0.00673122	0.00673122
	Pst	MockD3	TV2	P217+P218	26.5438	33.8818	0.00618073	0.00618073
	Pst	MockD3	TV2	P217+P218	26.664	34.5424	0.00424986	0.00424986
	Pst	MockD3	TV2	P217+P218	26.9566	35.4032	0.00286629	0.00286629
	Pst	MockD3	TV2	P217+P218	26.2051	34.6	0.00297096	0.00297096
	Pst	PstD3	TV2	P217+P218	24.7803	33.8764	0.0018272	0.0018272
	Pst	PstD3	TV2	P217+P218	24.9067	34.6672	0.00115292	0.00115292
	Pst	PstD3	TV2	P217+P218	24.2898	32.8386	0.0026703	0.0026703
	Pst	PstD3	TV2	P217+P218	24.6857	34.3367	0.00124387	0.00124387
	Pst	PstD3	TV2	P217+P218	25.9534	34.7371	0.00226911	0.00226911
	Pst	PstD3	TV2	P217+P218	25.0196	33.7039	0.00243095	0.00243095
	Pst	MockD5	TV2	P217+P218	24.9676	32.7942	0.00440527	0.00440527
	Pst	MockD5	TV2	P217+P218	24.3933	32.8075	0.00293145	0.00293145
	Pst	MockD5	TV2	P217+P218	26.4037	33.7889	0.00598158	0.00598158
	Pst	MockD5	TV2	P217+P218	24.6825	32.3874	0.00479306	0.00479306
	Pst	MockD5	TV2	P217+P218	24.7319	32.2543	0.00543944	0.00543944
	Pst	MockD5	TV2	P217+P218	25.786	34.2903	0.00275388	0.00275388
	Pst	PstD5	TV2	P217+P218	24.8027	31.6796	0.00850805	0.00850805
	Pst	PstD5	TV2	P217+P218	24.7893	31.4405	0.00994974	0.00994974
	Pst	PstD5	TV2	P217+P218	24.5086	31.96	0.00571332	0.00571332
	Pst	PstD5	TV2	P217+P218	24.7899	32.0339	0.00659708	0.00659708
	Pst	PstD5	TV2	P217+P218	24.8384	31.6472	0.00891926	0.00891926
	Pst	PstD5	TV2	P217+P218	24.3055	30.7364	0.0115905	0.0115905
	Pst	MockD7	TV2	P217+P218	25.1682	32.393	0.00668521	0.00668521
	Pst	MockD7	TV2	P217+P218	24.9557	32.9884	0.00381857	0.00381857
	Pst	MockD7	TV2	P217+P218	25.1879	31.9204	0.00940424	0.00940424
	Pst	MockD7	TV2	P217+P218	24.9078	31.7385	0.0087853	0.0087853
	Pst	MockD7	TV2	P217+P218	25.2836	32.9702	0.00485405	0.00485405
	Pst	MockD7	TV2	P217+P218	24.758	31.7388	0.00791692	0.00791692
	Pst	PstD7	TV2	P217+P218	24.9622	31.5693	0.0102581	0.0102581
	Pst	PstD7	TV2	P217+P218	25.63	31.4997	0.0171026	0.0171026
	Pst	PstD7	TV2	P217+P218	24.3473	31.1716	0.00882411	0.00882411
	Pst	PstD7	TV2	P217+P218	24.3069	30.7925	0.0111595	0.0111595
	Pst	PstD7	TV2	P217+P218	25.2846	32.4247	0.00708975	0.00708975
	Pst	PstD7	TV2	P217+P218	24.8404	32.4106	0.00526165	0.00526165
	Pst	MockD10	TV2	P217+P218	26.1935	34.2142	0.0038507	0.0038507
	Pst	MockD10	TV2	P217+P218	25.6064	33.5474	0.00406927	0.00406927
	Pst	MockD10	TV2	P217+P218	25.1792	33.3174	0.00354943	0.00354943
	Pst	MockD10	TV2	P217+P218	24.333	33.4285	0.001828	0.001828
	Pst	MockD10	TV2	P217+P218	24.512	33.2397	0.00235882	0.00235882
	Pst	MockD10	TV2	P217+P218	25.3028	33.9262	0.00253556	0.00253556
	Pst	PstD10	TV2	P217+P218	24.6631	32.5625	0.00418817	0.00418817
	Pst	PstD10	TV2	P217+P218	24.7831	32.6815	0.00419132	0.00419132
	Pst	PstD10	TV2	P217+P218	24.8934	32.7637	0.00427353	0.00427353
	Pst	PstD10	TV2	P217+P218	24.0597	31.6644	0.00513776	0.00513776
	Pst	PstD10	TV2	P217+P218	23.9773	31.5562	0.00523028	0.00523028
	Pst	PstD10	TV2	P217+P218	23.9713	31.9588	0.00394028	0.00394028
	Pst	MockD14	TV2	P217+P218	25.5343	32.938	0.00590577	0.00590577
	Pst	MockD14	TV2	P217+P218	25.2007	33.9333	0.00235086	0.00235086
	Pst	MockD14	TV2	P217+P218	26.1405	33.3679	0.00667313	0.00667313
	Pst	MockD14	TV2	P217+P218	26.2069	33.7173	0.00548473	0.00548473
	Pst	MockD14	TV2	P217+P218	25.4504	32.808	0.00609719	0.00609719
	Pst	MockD14	TV2	P217+P218	26.9483	33.1963	0.013158	0.013158
	Pst	PstD14	TV2	P217+P218	24.9657	32.6185	0.00496919	0.00496919
	Pst	PstD14	TV2	P217+P218	24.681	31.828	0.0070554	0.0070554
	Pst	PstD14	TV2	P217+P218	24.4455	31.9602	0.00546824	0.00546824
	Pst	PstD14	TV2	P217+P218	24.5493	30.6577	0.0144949	0.0144949
	Pst	PstD14	TV2	P217+P218	24.2281	31.2343	0.00777931	0.00777931
	Pst	PstD14	TV2	P217+P218	24.7541	31.5459	0.0090256	0.0090256
	Pst	MockD0	TV3	P219+P220	25.3587	31.0715	0.0190673	0.0190673
	Pst	MockD0	TV3	P219+P220	24.9863	30.846	0.0172205	0.0172205
	Pst	MockD0	TV3	P219+P220	25.1649	32.031	0.00857229	0.00857229
	Pst	MockD0	TV3	P219+P220	25.7549	32.3309	0.0104814	0.0104814
	Pst	MockD0	TV3	P219+P220	24.6147	31.0003	0.0119608	0.0119608
	Pst	MockD0	TV3	P219+P220	24.0532	30.7698	0.00950813	0.00950813
	Pst	PstD0	TV3	P219+P220	25.4809	31.4724	0.0157171	0.0157171
	Pst	PstD0	TV3	P219+P220	25.4645	31.8858	0.0116676	0.0116676
	Pst	PstD0	TV3	P219+P220	26.0521	31.3111	0.0261143	0.0261143
	Pst	PstD0	TV3	P219+P220	25.9533	31.9265	0.0159178	0.0159178
	Pst	PstD0	TV3	P219+P220	24.5073	30.6524	0.0141295	0.0141295
	Pst	PstD0	TV3	P219+P220	24.1559	30.0609	0.0166885	0.0166885
	Pst	MockD1	TV3	P219+P220	25.1266	32.0362	0.00831808	0.00831808
	Pst	MockD1	TV3	P219+P220	25.4728	32.9316	0.00568438	0.00568438
	Pst	MockD1	TV3	P219+P220	25.7173	33.5546	0.00437258	0.00437258
	Pst	MockD1	TV3	P219+P220	26.2874	33.7318	0.0057416	0.0057416
	Pst	MockD1	TV3	P219+P220	26.0739	34.1463	0.003715	0.003715
	Pst	MockD1	TV3	P219+P220	26.5277	33.3987	0.00854323	0.00854323
	Pst	PstD1	TV3	P219+P220	25.2932	32.3343	0.00759332	0.00759332
	Pst	PstD1	TV3	P219+P220	24.725	32.7779	0.00376561	0.00376561
	Pst	PstD1	TV3	P219+P220	26.2177	33.9246	0.00478599	0.00478599
	Pst	PstD1	TV3	P219+P220	25.2179	33.332	0.00360925	0.00360925
	Pst	PstD1	TV3	P219+P220	26.0733	34.0695	0.00391679	0.00391679
	Pst	PstD1	TV3	P219+P220	26.3797	34.073	0.00483152	0.00483152
	Pst	MockD2	TV3	P219+P220	25.6809	33.925	0.00329815	0.00329815
	Pst	MockD2	TV3	P219+P220	26.9561	33.7913	0.00875758	0.00875758
	Pst	MockD2	TV3	P219+P220	25.0566	34.3158	0.00163199	0.00163199
	Pst	MockD2	TV3	P219+P220	25.6538	32.3415	0.00970067	0.00970067
	Pst	MockD2	TV3	P219+P220	25.3207	33.0545	0.00469763	0.00469763
	Pst	MockD2	TV3	P219+P220	25.359	32.0339	0.00978705	0.00978705
	Pst	PstD2	TV3	P219+P220	25.9007	33.3986	0.00553231	0.00553231
	Pst	PstD2	TV3	P219+P220	26.1098	33.793	0.00486537	0.00486537
	Pst	PstD2	TV3	P219+P220	23.5539	32.7515	0.0017032	0.0017032
	Pst	PstD2	TV3	P219+P220	25.9706	33.4125	0.00575115	0.00575115
	Pst	PstD2	TV3	P219+P220	25.1581	32.9717	0.00444518	0.00444518
	Pst	PstD2	TV3	P219+P220	25.7872	32.8197	0.00763851	0.00763851
	Pst	MockD3	TV3	P219+P220	25.9665	31.8684	0.0167237	0.0167237
	Pst	MockD3	TV3	P219+P220	25.6384	31.0682	0.0231993	0.0231993
	Pst	MockD3	TV3	P219+P220	26.1048	31.542	0.0230812	0.0230812
	Pst	MockD3	TV3	P219+P220	26.5075	31.838	0.0248516	0.0248516
	Pst	MockD3	TV3	P219+P220	26.8025	31.8807	0.0296	0.0296
	Pst	MockD3	TV3	P219+P220	26.6788	31.9286	0.0262814	0.0262814
	Pst	PstD3	TV3	P219+P220	25.0877	32.0199	0.00818817	0.00818817
	Pst	PstD3	TV3	P219+P220	25.9435	32.042	0.0145939	0.0145939
	Pst	PstD3	TV3	P219+P220	24.7676	30.9937	0.0133581	0.0133581
	Pst	PstD3	TV3	P219+P220	23.9232	31.2507	0.0062259	0.0062259
	Pst	PstD3	TV3	P219+P220	23.9915	31.4052	0.00586479	0.00586479
	Pst	PstD3	TV3	P219+P220	23.5331	31.4377	0.0041734	0.0041734
	Pst	MockD5	TV3	P219+P220	23.9543	30.8037	0.00867188	0.00867188
	Pst	MockD5	TV3	P219+P220	24.6911	31.3229	0.010084	0.010084
	Pst	MockD5	TV3	P219+P220	25.4341	32.034	0.0103096	0.0103096
	Pst	MockD5	TV3	P219+P220	24.974	32.2275	0.00655323	0.00655323
	Pst	MockD5	TV3	P219+P220	24.6393	31.9043	0.00650177	0.00650177
	Pst	MockD5	TV3	P219+P220	26.1854	32.1919	0.0155552	0.0155552
	Pst	PstD5	TV3	P219+P220	24.3847	31.3339	0.00809259	0.00809259
	Pst	PstD5	TV3	P219+P220	24.6868	31.4228	0.00938129	0.00938129
	Pst	PstD5	TV3	P219+P220	23.4417	30.6618	0.00670688	0.00670688
	Pst	PstD5	TV3	P219+P220	24.9783	31.5542	0.0104823	0.0104823
	Pst	PstD5	TV3	P219+P220	25.0123	31.1886	0.0138275	0.0138275
	Pst	PstD5	TV3	P219+P220	24.6406	31.9261	0.00640973	0.00640973
	Pst	MockD7	TV3	P219+P220	25.3181	31.7172	0.0118492	0.0118492
	Pst	MockD7	TV3	P219+P220	25.6468	31.9042	0.0130722	0.0130722
	Pst	MockD7	TV3	P219+P220	25.558	31.2584	0.0192318	0.0192318
	Pst	MockD7	TV3	P219+P220	24.9708	30.704	0.0187996	0.0187996
	Pst	MockD7	TV3	P219+P220	25.1142	31.2934	0.0137996	0.0137996
	Pst	MockD7	TV3	P219+P220	25.1651	31.6172	0.0114216	0.0114216
	Pst	PstD7	TV3	P219+P220	25.0018	32.1867	0.00687266	0.00687266
	Pst	PstD7	TV3	P219+P220	25.7426	31.9551	0.0134844	0.0134844
	Pst	PstD7	TV3	P219+P220	25.2996	32.2551	0.00805713	0.00805713
	Pst	PstD7	TV3	P219+P220	24.5431	31.0731	0.0108212	0.0108212
	Pst	PstD7	TV3	P219+P220	24.843	32.1163	0.00646442	0.00646442
	Pst	PstD7	TV3	P219+P220	23.774	30.9324	0.00700018	0.00700018
	Pst	MockD10	TV3	P219+P220	23.7661	33.9874	0.000837661	0.000837661
	Pst	MockD10	TV3	P219+P220	24.1769	31.8278	0.00497542	0.00497542
	Pst	MockD10	TV3	P219+P220	24.7626	32.7359	0.00397925	0.00397925
	Pst	MockD10	TV3	P219+P220	26.348	35.6	0.00164013	0.00164013
	Pst	MockD10	TV3	P219+P220	25.8806	34.1634	0.00321096	0.00321096
	Pst	MockD10	TV3	P219+P220	25.2283	34.2401	0.00193727	0.00193727
	Pst	PstD10	TV3	P219+P220	23.553	31.1561	0.00514299	0.00514299
	Pst	PstD10	TV3	P219+P220	23.6239	30.2726	0.00996662	0.00996662
	Pst	PstD10	TV3	P219+P220	23.6817	31.8305	0.00352339	0.00352339
	Pst	PstD10	TV3	P219+P220	24.9537	32.152	0.00680902	0.00680902
	Pst	PstD10	TV3	P219+P220	24.9813	32.7513	0.00458138	0.00458138
	Pst	PstD10	TV3	P219+P220	25.037	33.8494	0.00222439	0.00222439
	Pst	MockD14	TV3	P219+P220	25.2323	30.8379	0.0205374	0.0205374
	Pst	MockD14	TV3	P219+P220	24.5763	30.8878	0.0125906	0.0125906
	Pst	MockD14	TV3	P219+P220	25.744	30.9724	0.0266734	0.0266734
	Pst	MockD14	TV3	P219+P220	25.2946	31.0683	0.0182792	0.0182792
	Pst	MockD14	TV3	P219+P220	25.7201	30.9634	0.0264005	0.0264005
	Pst	MockD14	TV3	P219+P220	26.5186	32.0731	0.0212781	0.0212781
	Pst	PstD14	TV3	P219+P220	24.1516	29.9043	0.0185468	0.0185468
	Pst	PstD14	TV3	P219+P220	23.9773	30.013	0.0152432	0.0152432
	Pst	PstD14	TV3	P219+P220	23.8827	29.9669	0.0147398	0.0147398
	Pst	PstD14	TV3	P219+P220	24.8155	30.9799	0.0139422	0.0139422
	Pst	PstD14	TV3	P219+P220	24.3138	31.091	0.00911694	0.00911694
	Pst	PstD14	TV3	P219+P220	24.6658	30.9594	0.0127479	0.0127479
	Pst	MockD0	TV4+	P221+P222	25.6654	26.0465	0.767868	0.767868
	Pst	MockD0	TV4+	P221+P222	24.212	25.1988	0.504595	0.504595
	Pst	MockD0	TV4+	P221+P222	23.9246	25.233	0.403772	0.403772
	Pst	MockD0	TV4+	P221+P222	24.9278	26.5279	0.329839	0.329839
	Pst	MockD0	TV4+	P221+P222	24.8453	26.9012	0.240497	0.240497
	Pst	MockD0	TV4+	P221+P222	24.9543	26.5035	0.341699	0.341699
	Pst	PstD0	TV4+	P221+P222	24.9824	25.7028	0.606924	0.606924
	Pst	PstD0	TV4+	P221+P222	23.9311	24.8133	0.542531	0.542531
	Pst	PstD0	TV4+	P221+P222	23.5966	25.16	0.338359	0.338359
	Pst	PstD0	TV4+	P221+P222	24.9447	26.8355	0.269641	0.269641
	Pst	PstD0	TV4+	P221+P222	25.0715	27.1669	0.234	0.234
	Pst	PstD0	TV4+	P221+P222	25.1493	26.9041	0.29631	0.29631
	Pst	MockD1	TV4+	P221+P222	26.1743	27.9077	0.300743	0.300743
	Pst	MockD1	TV4+	P221+P222	26.2349	28.046	0.284971	0.284971
	Pst	MockD1	TV4+	P221+P222	26.1054	28.2516	0.22591	0.22591
	Pst	MockD1	TV4+	P221+P222	25.4758	26.1257	0.63733	0.63733
	Pst	MockD1	TV4+	P221+P222	25.9528	26.987	0.488279	0.488279
	Pst	MockD1	TV4+	P221+P222	26.1528	26.5422	0.763425	0.763425
	Pst	PstD1	TV4+	P221+P222	24.88	27.1575	0.206267	0.206267
	Pst	PstD1	TV4+	P221+P222	25.8019	27.3553	0.340703	0.340703
	Pst	PstD1	TV4+	P221+P222	25.7892	27.557	0.29366	0.29366
	Pst	PstD1	TV4+	P221+P222	25.1562	26.1282	0.509798	0.509798
	Pst	PstD1	TV4+	P221+P222	24.6862	26.1725	0.356928	0.356928
	Pst	PstD1	TV4+	P221+P222	26.1777	27.2933	0.461495	0.461495
	Pst	MockD2	TV4+	P221+P222	25.3337	26.6322	0.406547	0.406547
	Pst	MockD2	TV4+	P221+P222	25.0099	26.6547	0.3198	0.3198
	Pst	MockD2	TV4+	P221+P222	24.9765	26.2944	0.401112	0.401112
	Pst	MockD2	TV4+	P221+P222	25.7899	28.1231	0.19844	0.19844
	Pst	MockD2	TV4+	P221+P222	26.9527	27.7083	0.592316	0.592316
	Pst	MockD2	TV4+	P221+P222	25.1843	27.7	0.174865	0.174865
	Pst	PstD2	TV4+	P221+P222	25.3067	25.9879	0.623646	0.623646
	Pst	PstD2	TV4+	P221+P222	24.5516	25.7221	0.444243	0.444243
	Pst	PstD2	TV4+	P221+P222	25.0894	25.5433	0.73006	0.73006
	Pst	PstD2	TV4+	P221+P222	25.6331	27.1846	0.341149	0.341149
	Pst	PstD2	TV4+	P221+P222	25.4143	27.2451	0.28111	0.28111
	Pst	PstD2	TV4+	P221+P222	25.2983	26.7701	0.360537	0.360537
	Pst	MockD3	TV4+	P221+P222	26.3314	26.7565	0.744776	0.744776
	Pst	MockD3	TV4+	P221+P222	26.2946	26.8923	0.660799	0.660799
	Pst	MockD3	TV4+	P221+P222	26.5438	26.4153	1.09313	1.09313
	Pst	MockD3	TV4+	P221+P222	26.664	27.1268	0.725578	0.725578
	Pst	MockD3	TV4+	P221+P222	26.9566	27.8132	0.552249	0.552249
	Pst	MockD3	TV4+	P221+P222	26.2051	27.1453	0.521173	0.521173
	Pst	PstD3	TV4+	P221+P222	24.7803	27.3072	0.173508	0.173508
	Pst	PstD3	TV4+	P221+P222	24.9067	27.0174	0.231536	0.231536
	Pst	PstD3	TV4+	P221+P222	24.2898	27.0963	0.142941	0.142941
	Pst	PstD3	TV4+	P221+P222	24.6857	26.9211	0.21237	0.21237
	Pst	PstD3	TV4+	P221+P222	25.9534	28.8634	0.133044	0.133044
	Pst	PstD3	TV4+	P221+P222	25.0196	26.9906	0.255089	0.255089
	Pst	MockD5	TV4+	P221+P222	24.9325	25.4451	0.700956	0.700956
	Pst	MockD5	TV4+	P221+P222	24.3988	25.9893	0.332058	0.332058
	Pst	MockD5	TV4+	P221+P222	25.9613	25.935	1.0184	1.0184
	Pst	MockD5	TV4+	P221+P222	24.7074	26.347	0.320947	0.320947
	Pst	MockD5	TV4+	P221+P222	24.9845	26.6258	0.320573	0.320573
	Pst	MockD5	TV4+	P221+P222	25.9519	27.7887	0.279942	0.279942
	Pst	PstD5	TV4+	P221+P222	24.9242	25.0138	0.93975	0.93975
	Pst	PstD5	TV4+	P221+P222	24.9789	24.9686	1.00715	1.00715
	Pst	PstD5	TV4+	P221+P222	24.244	24.5944	0.784387	0.784387
	Pst	PstD5	TV4+	P221+P222	24.9451	26.4227	0.359078	0.359078
	Pst	PstD5	TV4+	P221+P222	25	25.9561	0.515439	0.515439
	Pst	PstD5	TV4+	P221+P222	24.3118	25.9623	0.318516	0.318516
	Pst	MockD7	TV4+	P221+P222	25.2357	26.2625	0.4908	0.4908
	Pst	MockD7	TV4+	P221+P222	25.0128	26.6885	0.313012	0.313012
	Pst	MockD7	TV4+	P221+P222	25.3536	26.5643	0.432048	0.432048
	Pst	MockD7	TV4+	P221+P222	24.8589	25.1537	0.815154	0.815154
	Pst	MockD7	TV4+	P221+P222	25.3885	25.299	1.06396	1.06396
	Pst	MockD7	TV4+	P221+P222	24.7367	24.7466	0.99313	0.99313
	Pst	PstD7	TV4+	P221+P222	25.239	26.6876	0.366371	0.366371
	Pst	PstD7	TV4+	P221+P222	25.3255	26.9398	0.326629	0.326629
	Pst	PstD7	TV4+	P221+P222	24.5096	26.6406	0.228284	0.228284
	Pst	PstD7	TV4+	P221+P222	24.4694	25.0115	0.686763	0.686763
	Pst	PstD7	TV4+	P221+P222	25.3613	25.1473	1.15997	1.15997
	Pst	PstD7	TV4+	P221+P222	25.0525	25.9975	0.519425	0.519425
	Pst	MockD10	TV4+	P221+P222	25.9764	27.9926	0.247212	0.247212
	Pst	MockD10	TV4+	P221+P222	25.8031	26.4254	0.649668	0.649668
	Pst	MockD10	TV4+	P221+P222	24.741	26.3168	0.335462	0.335462
	Pst	MockD10	TV4+	P221+P222	24.5051	27.9404	0.0924475	0.0924475
	Pst	MockD10	TV4+	P221+P222	24.8914	26.5764	0.310998	0.310998
	Pst	MockD10	TV4+	P221+P222	25.4307	27.0255	0.331074	0.331074
	Pst	PstD10	TV4+	P221+P222	24.441	25.9322	0.355709	0.355709
	Pst	PstD10	TV4+	P221+P222	24.5775	25.4991	0.527954	0.527954
	Pst	PstD10	TV4+	P221+P222	24.5085	26.1411	0.322513	0.322513
	Pst	PstD10	TV4+	P221+P222	24.4553	26.3351	0.271719	0.271719
	Pst	PstD10	TV4+	P221+P222	24.2047	26.0743	0.273652	0.273652
	Pst	PstD10	TV4+	P221+P222	24.4837	26.7659	0.205588	0.205588
	Pst	MockD14	TV4+	P221+P222	25.5343	27.1679	0.322283	0.322283
	Pst	MockD14	TV4+	P221+P222	25.2007	26.488	0.409699	0.409699
	Pst	MockD14	TV4+	P221+P222	26.1405	26.923	0.58135	0.58135
	Pst	MockD14	TV4+	P221+P222	26.2069	27.0495	0.557633	0.557633
	Pst	MockD14	TV4+	P221+P222	25.4504	26.5367	0.470953	0.470953
	Pst	MockD14	TV4+	P221+P222	26.9483	26.2761	1.59358	1.59358
	Pst	PstD14	TV4+	P221+P222	24.9657	27.0402	0.237421	0.237421
	Pst	PstD14	TV4+	P221+P222	24.681	26.7474	0.238745	0.238745
	Pst	PstD14	TV4+	P221+P222	24.4455	27.9498	0.0881264	0.0881264
	Pst	PstD14	TV4+	P221+P222	24.5493	26.0149	0.362096	0.362096
	Pst	PstD14	TV4+	P221+P222	24.2281	26.1254	0.268439	0.268439
	Pst	PstD14	TV4+	P221+P222	24.7541	25.3032	0.683445	0.683445

## Sheet: Supp. Fig. 4
Supplementary Fig. 4

## Sheet: Supp. Fig. 5
Supplementary Fig. 5

## Sheet: Supp. Fig. 7b
Supplementary Fig. 7b

## Sheet: Supp. Fig. 11
Supplementary Fig. 11
